# Supplementary material for: Study of the impact of long-duration space missions at the International Space Station on the astronaut microbiome
Source: Sci Rep. 2019 Jul 9;9:9911. doi: 10.1038/s41598-019-46303-8 (PMC6616552; doi:10.1038/s41598-019-46303-8)
Supplement: Supplementary file 2 — Supplementary Table S1 [file 41598_2019_46303_MOESM2_ESM.xls]

## Sheet: CYTOKINE MEASUREMENTS
Table S1: change in plasma cytokine concentration (pg/ml)
<#.##↓ :	Measurement under the limit of detection.
NA: No sample available
	cytokine	time point						cytokine	time point
	CXCL5/ENA-78	L-180	FD10	R-1	R+0	R+180		FGF basic	L-180	FD10	R-1	R+0	R+180
	AstC	2646	2139	995.67	1188	3196		AstC	136.01	128.75	129.99	128.75	103.23
	AstE	764.95	1662	598.17	1179	282.5		AstE	126.22	124.93	126.22	126.22	106.44
	AstG	280.12	703.19	215.44	505.33	155.4		AstG	126.22	128.75	131.22	131.22	118.23
	AstH	396.51	1363	NA	520.08	794.09		AstH	123.62	136.01	NA	133.64	128.75
	AstB	453.02	1011	699.87	759.37	941.09		AstB	133.64	133.64	136.01	155.4	129.99
	AstA	1268.5	1029	1045	478.13	418.18		AstA	140.54	130.105	135.865	130.45	131.345
	AstD	1250	852.91	1128	219.275	496.885		AstD	155.08	150.535	153.25	124.81	130.935
	AstI	1819.5	1836	561.54	495.58	1169.5		AstI	138.5	144.825	158.82	152.18	149.775
	cytokine	time point						cytokine	time point
	G-CSF	L-180	FD10	R-1	R+0	R+180		GM-CSF	L-180	FD10	R-1	R+0	R+180
	AstC	17.41	16.51	12.44	19.22	18.32		AstC	25.6	22.52	20.47	22.52	20.47
	AstE	15.6	21.93	12.44	17.86	<12.24↓		AstE	23.55	23.55	22.52	28.17	15.35
	AstG	<12.24↓	14.7	12.89	16.51	<12.24↓		AstG	22.52	22.52	24.58	24.58	16.38
	AstH	14.25	22.83	NA	14.7	13.8		AstH	19.45	24.58	NA	23.55	22.52
	AstB	16.06	14.7	<12.24↓	29.09	<12.24↓		AstB	21.5	22.52	25.6	26.63	19.96
	AstA	14.605	13.375	13.58	21.875	<11.48↓		AstA	24.77	21.805	24.985	22.015	23.28
	AstD	13.17	13.58	12.36	11.55	12.36		AstD	26.05	23.705	25.41	18.24	20.33
	AstI	<11.48↓	12.36	13.17	12.36	14.4		AstI	23.07	22.865	23.07	21.17	24.36
	cytokine	time point						cytokine	time point
	IFNg	L-180	FD10	R-1	R+0	R+180		IL-1a	L-180	FD10	R-1	R+0	R+180
	AstC	17.36	10.03	11.79	13.31	15.25		AstC	59.66	52.84	58.54	57.42	43.9
	AstE	15.25	16.1	13.1	12.23	13.75		AstE	60.77	58.54	60.22	59.66	38.28
	AstG	13.1	10.7	9.59	<9.49↓	9.59		AstG	54.57	57.42	66.78	65.16	38.28
	AstH	10.48	11.79	NA	13.75	13.96		AstH	48.73	59.66	NA	58.54	56.28
	AstB	9.59	12.23	9.59	13.1	10.92		AstB	52.84	58.54	60.77	65.7	43.29
	AstA	11.995	11.78	14.99	<7.95↓	10.225		AstA	50.81	46.51	50.225	47.105	48.135
	AstD	10.89	8.79	10.78	12.33	<7.95↓		AstD	56.67	55.45	55.025	42.165	40.305
	AstI	8.57	<7.95↓	<7.95↓	8.35	8.35		AstI	50.955	49.835	53.425	52.705	56.46
	cytokine	time point						cytokine	time point
	IL-1B	L-180	FD10	R-1	R+0	R+180		IL-1ra	L-180	FD10	R-1	R+0	R+180
	AstC	5.39	4.75	5.72	4.75	3.78		AstC	699.39	1735	1178	520.47	913.45
	AstE	4.11	5.39	55.8	4.43	2.52		AstE	631.33	1883	3134	1153	396.79
	AstG	3.78	4.75	48.32	5.07	3.15		AstG	895.41	1532	5130	1058	685.27
	AstH	3.15	4.43	NA	3.78	3.31		AstH	547.67	3290	NA	1695	542.7
	AstB	4.11	4.43	8.64	74.69	7.67		AstB	600.55	1033	5016	19493	1570
	AstA	8.32	7.85	19.235	6.92	8.005		AstA	469.98	645.51	3975	1168.5	1630.5
	AstD	8.475	8.085	8.32	6.16	5.71		AstD	619.985	1555.5	1285	1573.5	881.77
	AstI	16.505	7.39	10.71	6.465	7.385		AstI	1033.5	1462	2370.5	788.71	499.04
	cytokine	time point						cytokine	time point
	IL-2	L-180	FD10	R-1	R+0	R+180		IL-4	L-180	FD10	R-1	R+0	R+180
	AstC	34.89	29.15	40.97	38.32	28.39		AstC	65.54	60.43	56.46	65.54	72.86
	AstE	33.41	30.41	44.55	39.28	22.18		AstE	57.8	63.01	68.02	65.54	46.64
	AstG	28.39	30.16	45.96	40.25	24.79		AstG	71.67	65.54	72.86	63.01	50.96
	AstH	27.37	35.38	NA	49.24	33.9		AstH	57.8	72.86	NA	68.02	57.8
	AstB	27.88	28.64	40.01	101.6	24.28		AstB	52.36	55.11	52.36	82.11	55.11
	AstA	45.295	39.505	50.08	46.555	47.125		AstA	142.67	136.045	148.345	128.44	138.545
	AstD	52.565	52.885	49.63	57	42.64		AstD	147.465	143.48	142.265	124.98	118.38
	AstI	44.49	53.175	51.1	61.35	53.33		AstI	138.56	132.62	155.49	132.69	129.275
	cytokine	time point						cytokine	time point
	IL-5	L-180	FD10	R-1	R+0	R+180		IL-6	L-180	FD10	R-1	R+0	R+180
	AstC	<2.22↓	<2.22↓	<2.22↓	<2.22↓	<2.22↓		AstC	<8.14↓	<8.14↓	<8.14↓	<8.14↓	<8.14↓
	AstE	2.52	2.52	2.42	<2.22↓	<2.22↓		AstE	<8.14↓	<8.14↓	31.79	<8.14↓	<8.14↓
	AstG	<2.22↓	<2.22↓	<2.22↓	<2.22↓	<2.22↓		AstG	<8.14↓	<8.14↓	32.64	<8.14↓	<8.14↓
	AstH	<2.22↓	<2.22↓	NA	<2.22↓	<2.22↓		AstH	<8.14↓	<8.14↓	NA	<8.14↓	<8.14↓
	AstB	<2.22↓	<2.22↓	<2.22↓	<2.22↓	<2.22↓		AstB	<8.14↓	<8.14↓	<8.14↓	36.49	<8.14↓
	AstA	<1.39↓	<1.39↓	<1.39↓	<1.39↓	<1.39↓		AstA	<4.39↓	<4.39↓	8.6	<4.39↓	<4.39↓
	AstD	<1.39↓	<1.39↓	<1.39↓	<1.39↓	<1.39↓		AstD	<4.39↓	<4.39↓	5.05	<4.39↓	<4.39↓
	AstI	<1.39↓	<1.39↓	<1.39↓	<1.39↓	<1.39↓		AstI	7.685	<4.39↓	<4.39↓	12.05	<4.39↓
	cytokine	time point						cytokine	time point
	CXCL8/IL-8	L-180	FD10	R-1	R+0	R+180		IL-10	L-180	FD10	R-1	R+0	R+180
	AstC	24.14	19.12	275.56	23.6	22.21		AstC	7	6.01	5.73	6.01	4.49
	AstE	11.64	17.74	1343	66.78	<7.07↓		AstE	5.66	6.01	7.43	5.87	<4.39↓
	AstG	12.16	11.33	2524	116.1	8.86		AstG	5.04	6.01	6.79	6.72	<4.39↓
	AstH	11.33	26.39	NA	77.55	12.79		AstH	<4.39↓	5.73	NA	5.87	5.31
	AstB	10.29	12.16	375.86	2206	1220		AstB	<4.39↓	4.76	5.45	6.58	<4.39↓
	AstA	18.24	11.66	631.64	7.945	85.17		AstA	5.555	4.89	5.46	4.845	5.285
	AstD	13.695	11.86	126.63	7.94	8.97		AstD	5.805	6.305	6.31	<4.74↓	<4.74↓
	AstI	63.55	18.79	217.61	15.11	14.4		AstI	5.41	6.21	5.405	5.115	5.31
	cytokine	time point						cytokine	time point
	IL-17	L-180	FD10	R-1	R+0	R+180		CCL2/MCP-1	L-180	FD10	R-1	R+0	R+180
	AstC	8.78	7.75	8.78	8.26	6.23		AstC	212.49	161	264.2	241.72	238.86
	AstE	6.73	7.24	6.73	6.23	4.74		AstE	147.45	142.82	331.69	229.52	98.98
	AstG	7.24	8.78	8.26	8.26	7.75		AstG	148.37	152.14	463.01	345.61	207.33
	AstH	7.24	8.26	NA	7.24	7.24		AstH	198.64	248.8	NA	497.87	193.84
	AstB	6.73	7.24	8.78	9.3	6.73		AstB	181.54	123.27	296.95	1563	171.92
	AstA	12.725	10.66	12.445	10.52	11.065		AstA	112.535	88.78	173.22	191.455	147.3
	AstD	11.895	10.79	13.005	9.7	8.355		AstD	129	155.14	125.76	283.84	172.83
	AstI	9.43	12.315	9.57	9.975	11.34		AstI	146.82	159.015	229.38	288.145	155.665
	cytokine	time point						cytokine	time point
	CCL3/MIP-1a	L-180	FD10	R-1	R+0	R+180		CCL4/MIP-1B	L-180	FD10	R-1	R+0	R+180
	AstC	1103	1033	1096	1092	810.59		AstC	74.66	75.21	82.12	69.13	77.36
	AstE	1089	1114	1107	1137	773.02		AstE	65.71	72.47	322.36	85.21	48.59
	AstG	1001	1092	1177	1153	794.19		AstG	64.55	87.25	730.45	112.9	66.86
	AstH	883.42	1102	NA	1076	1049		AstH	72.47	95.19	NA	99.04	83.15
	AstB	1103	1042	1129	1281	943.39		AstB	80.02	66.86	177.98	3005	168.52
	AstA	549.7	503.09	555.68	524.945	508.17		AstA	127.46	115.275	282.3	104.805	131.11
	AstD	610.345	610.53	621.88	493.215	525.005		AstD	171.82	148.335	166.685	136.305	144.32
	AstI	562.555	567.37	600.32	568.52	590.09		AstI	303.575	132.865	252.485	134.115	122.915
	cytokine	time point						cytokine	time point
	CCL5/RANTES	L-180	FD10	R-1	R+0	R+180		TNFa	L-180	FD10	R-1	R+0	R+180
	AstC	20140	19322	20159	20496	17434		AstC	23.44	22.3	22.3	22.3	18.86
	AstE	20489	19772	19557	20730	12560		AstE	21.15	21.15	24.59	21.15	14.29
	AstG	19230	17939	19660	19781	14650		AstG	18.86	21.15	28.02	23.44	16.57
	AstH	16468	19793	NA	20159	19787		AstH	18.29	24.59	NA	23.44	21.15
	AstB	20177	20310	20681	20061	19239		AstB	21.15	22.3	31.44	50.56	24.59
	AstA	10774.5	10497	11238	11606.5	10424		AstA	55.205	49.09	55.61	44.605	49.5
	AstD	14794	14306.5	16637	13162.5	11871		AstD	55.61	55.61	54.39	39.31	42.37
	AstI	15914	12000.5	13454	14241.5	16181.5		AstI	46.85	50.72	55.815	48.685	47.46
	cytokine	time point						cytokine	time point
	Tpo	L-180	FD10	R-1	R+0	R+180		VEGF	L-180	FD10	R-1	R+0	R+180
	AstC	414.92	269.91	261.64	321.46	258.69		AstC	395.89	348.12	401.43	382.24	300.36
	AstE	285.21	235.55	246.25	363.2	231.98		AstE	345.56	350.47	411.25	376.91	175.83
	AstG	244.47	273.44	174.9	206.86	226.01		AstG	291.4	304.62	378.4	335.75	188.08
	AstH	217.05	220.64	NA	213.46	220.04		AstH	257.88	433.45	NA	404	331.06
	AstB	211.66	220.04	264	250.99	297.52		AstB	378.61	367.74	563.79	453.95	455.23
	AstA	413.155	416.62	488.24	424.43	425.735		AstA	1077	941.985	1068.5	955.415	920.045
	AstD	393.215	443.53	369.82	427.05	348.605		AstD	1257.5	1249	1392.5	832.04	894.965
	AstI	330.86	484.345	311.825	313.555	390.615		AstI	1377	1181.21	865.88	1151	1372
