# Supplementary material for: Study of the impact of long-duration space missions at the International Space Station on the astronaut microbiome
Source: Sci Rep. 2019 Jul 9;9:9911. doi: 10.1038/s41598-019-46303-8 (PMC6616552; doi:10.1038/s41598-019-46303-8)
Supplement: Supplementary file 4 — Supplementary Table S3 [file 41598_2019_46303_MOESM4_ESM.xlsx]

## Sheet: Sheet1
Table S3: Change in cytokine concentration over time
cytokine number	cytokine	Time point	Fa	χ2b	p-value	FDR q-value*
1	CCL2/MCP-1	FD10	0.0307857		0.861976	0.922204
1	CCL2/MCP-1	FD180	27.8794		7.7e-06	0.000154
1	CCL2/MCP-1	R+0	30.5508		3.51e-06	9.36e-05
1	CCL2/MCP-1	R+180	0.584608		0.449783	0.73434
2	CCL3/MIP-1a	FD10	0.197986		0.678264	0.864251
2	CCL3/MIP-1a	FD180	3.61459		0.0732116	0.266224
2	CCL3/MIP-1a	R+0	0.0775399		0.774419	0.897877
2	CCL3/MIP-1a	R+180	6.10518		0.01484	0.0848
3	CCL4/MIP-1B	FD10	0.173253		0.680598	0.864251
3	CCL4/MIP-1B	FD180	20.0847		0.0001235	0.001976
3	CCL4/MIP-1B	R+0	0.312204		0.580458	0.800632
3	CCL4/MIP-1B	R+180	0.0390053		0.844767	0.922204
4	CCL5/RANTES	FD10	0.14131		0.709931	0.873761
4	CCL5/RANTES	FD180	0.649366		0.427279	0.73434
4	CCL5/RANTES	R+0	0.837935		0.367046	0.686675
4	CCL5/RANTES	R+180	5.06503		0.0316415	0.148901
5	CXCL5/ENA-78	FD10	2.94276		0.11841	0.350845
5	CXCL5/ENA-78	FD180	0.633596		0.477226	0.763561
5	CXCL5/ENA-78	R+0	0.74424		0.375428	0.686675
5	CXCL5/ENA-78	R+180	2.11027		0.139564	0.376695
6	CXCL8/IL-8	FD10	0.0036096		0.952567	0.966516
6	CXCL8/IL-8	FD180	56.811		5.24e-08	4.192e-06
6	CXCL8/IL-8	R+0	2.36789		0.141261	0.376695
6	CXCL8/IL-8	R+180	2.00414		0.173036	0.419482
7	FGF basic	FD10	0.0017874		0.966516	0.966516
7	FGF basic	FD180	1.53939		0.224868	0.499707
7	FGF basic	R+0	0.18049		0.676827	0.864251
7	FGF basic	R+180	5.60639		0.028903	0.144515
8	G-CSF	FD10		4.11167	0.0425884	0.189282
8	G-CSF	FD180		3.34684	0.067334	0.266224
8	G-CSF	R+0		8.07629	0.0044848	0.0358784
8	G-CSF	R+180		2.58606	0.107808	0.345034
9	GM-CSF	FD10	0.0064192		0.936598	0.966516
9	GM-CSF	FD180	0.421961		0.520158	0.800632
9	GM-CSF	R+0	0.182974		0.671449	0.864251
9	GM-CSF	R+180	6.33835		0.016544	0.0882347
10	IFNg	FD10		0.361706	0.547561	0.800632
10	IFNg	FD180		0.0910898	0.762796	0.897407
10	IFNg	R+0		0.0912223	0.762629	0.897407
10	IFNg	R+180		1.28887	0.256256	0.539486
11	IL-10	FD10		1.91795	0.166083	0.415207
11	IL-10	FD180		3.6806	0.0550492	0.231786
11	IL-10	R+0		0.346302	0.556214	0.800632
11	IL-10	R+180		3.12779	0.0769678	0.267714
12	IL-17	FD10	0.877465		0.377672	0.686675
12	IL-17	FD180	3.04065		0.107823	0.345034
12	IL-17	R+0	0.0279154		0.864567	0.922204
12	IL-17	R+180	3.27242		0.0712562	0.266224
13	IL-1B	FD10	0.394236		0.535334	0.800632
13	IL-1B	FD180	15.2594		0.0005511	0.00629829
13	IL-1B	R+0	0.328531		0.572438	0.800632
13	IL-1B	R+180	0.868101		0.361767	0.686675
14	IL-1a	FD10	0.278234		0.622492	0.844057
14	IL-1a	FD180	2.74949		0.115872	0.350845
14	IL-1a	R+0	0.0152916		0.898772	0.946076
14	IL-1a	R+180	8.76178		0.0041504	0.0358784
15	IL-1ra	FD10	15.3997		0.0004724	0.00629829
15	IL-1ra	FD180	34.3133		1.96e-06	7.84e-05
15	IL-1ra	R+0	6.96524		0.0131362	0.0808382
15	IL-1ra	R+180	1.3753		0.250275	0.539486
16	IL-2	FD10	0.058303		0.810649	0.913407
16	IL-2	FD180	13.1206		0.0009391	0.009391
16	IL-2	R+0	7.4831		0.0098125	0.0654167
16	IL-2	R+180	1.77955		0.191072	0.436735
17	IL-4	FD10	0.0369717		0.850277	0.922204
17	IL-4	FD180	1.24802		0.268862	0.551512
17	IL-4	R+0	0.14133		0.70748	0.873761
17	IL-4	R+180	2.21388		0.147647	0.381024
18	IL-5	FD10
18	IL-5	FD180
18	IL-5	R+0
18	IL-5	R+180
19	IL-6	FD10
19	IL-6	FD180
19	IL-6	R+0
19	IL-6	R+180
20	TNFa	FD10	0.608736		0.442736	0.73434
20	TNFa	FD180	8.3806		0.0074934	0.0544975
20	TNFa	R+0	0.605773		0.443073	0.73434
20	TNFa	R+180	0.971646		0.33305	0.6661
21	Tpo	FD10	0.335146		0.566352	0.800632
21	Tpo	FD180	0.0665881		0.797881	0.911864
21	Tpo	R+0	0.105511		0.747248	0.897407
21	Tpo	R+180	0.320216		0.575088	0.800632
22	VEGF	FD10	0.0030809		0.956158	0.966516
22	VEGF	FD180	1.87167		0.182746	0.429992
22	VEGF	R+0	0.74276		0.396768	0.705365
22	VEGF	R+180	2.3676		0.13613	0.376695
*Value of false-discovery rate such that this finding would have been included in those considered significant using the method of Benjamini and Hochberg (1995).
a Value of F-ratio for testing the null hypothesis of no mean change from baseline (mixed-model regression)
b Value of chi-squared statistic for testing the null hypothesis of no mean change from baseline (censored lognormal regression)
