# Supplementary material for: Study of the impact of long-duration space missions at the International Space Station on the astronaut microbiome
Source: Sci Rep. 2019 Jul 9;9:9911. doi: 10.1038/s41598-019-46303-8 (PMC6616552; doi:10.1038/s41598-019-46303-8)
Supplement: Supplementary file 5 — Supplementary Table S4 [file 41598_2019_46303_MOESM5_ESM.xlsx]

## Sheet: Sheet2
Table S4: changes in salivary viral DNA and stress hormones
			Pre				In			Post
			L-240	L-180	L-90	L-60	FD10	FD90	R-14	R+0	R+33	R+60	R+180
AstC	Hormones	Cortisol (ug/Dl)	0.253675	0.3223	0.2453	0.3004	0.35264	0.33582	0.213725	0.32827	0.2641	0.334028	0.31904
		DHEA (pg/ml)	192	235.98	201.65	1506.43	220.4	223.66	252.98	212.26	239.97	168.76	248.42
		Amylase (U/ml)	37.9742	38.8094	70.233	36.1362	38.0597	49.3312	92.3074	68.4161	54.5933	63.871	114.006
	Viruses	VZV copies/ml	0	0	0	0	0	0	0	0	0	0	0
		EBV copies/ ml	58.9	193.6	69.3	29.5	276.6	93	458.7	261.4	136.2	115.4	42.7
		HSV1 copies/ml	1274.5	124.7	0	4125	1453.9	0	0	3424.6	5214.3	8298.9	2448.4
AstE	Hormones	Cortisol (ug/Dl)	NA	NA	0.49925	0.471675	0.407675	0.301057	0.3596	0.22825	0.306	0.26935	0.44376
		DHEA (pg/ml)	NA	NA	109.43	273.3	198.48	60.96	144.85	--	115.73	44.89	30.89
		Amylase (U/ml)	NA	NA	30.4999	46.0963	96.7723	67.1416	113.082	66.3585	77.7469	87.3628	88.4575
	Viruses	VZV copies/ml	0	0	0	0	0	0	0	0	0	0	0
		EBV copies/ ml	0	160.1	160	741.1	334.3	664.7	676.26	267.5	712.9	135.3	269.8
		HSV1 copies/ml	0	0	0	0	0	331.5	0	0	2262.5	28	0
AstG	Hormones	Cortisol (ug/Dl)	NA	0.284433	0.247025	0.3187	0.3378	0.266975	0.232075	0.2376	0.3094	0.289925	0.331
		DHEA (pg/ml)	NA	639.2	403.575	595.267	628.55	177.725	368.625	393.018	990	326.733	209
		Amylase (U/ml)	NA	138.173	168.936	97.3217	140.667	141.889	176.013	115.55	124.451	135.644	175.865
	Viruses	VZV copies/ml	NA	0	0	0	245	67	0	120	0	0	0
		EBV copies/ ml	NA	92.5	0	175.7	0	0	0	232.9	0	0	247.7
		HSV1 copies/ml	0	0	0	0	0	0	0	0	0	0	0
AstH	Hormones	Cortisol (ug/Dl)	NA	0.410275	0.23245	0.3083	0.362925	0.3752	0.3541	0.236725	0.273525	0.7264	0.469175
		DHEA (pg/ml)	NA	--	225.3	280.85	118.975	155.667	158.65	157.925	149.52	181.375	260.2
		Amylase (U/ml)	NA	142.819	131.831	93.8982	187.522	266.992	178.53	228.046	154.173	182.889	118.297
	Viruses	VZV copies/ml	0	0	0	0	0	0	0	0	0	0	0
		EBV copies/ ml	0	0	0	0	0	0	0	0	0	0	0
		HSV1 copies/ml	NA	0	0	292.6	1214.2	596	0	0	456.9	9746.5	0
AstB	Hormones	Cortisol (ug/Dl)	NA	0.511638	0.41235	0.442957	0.601443	0.393527	0.5581	0.578214	0.247757	0.498886	0.38545
		DHEA (pg/ml)	NA	377.3	251.3	259.671	429.271	364.873	313.871	189.536	817.286	169.157	229.125
		Amylase (U/ml)	NA	90.1118	98.6911	93.5151	50.259	67.1312	81.6275	72.3638	92.093	99.131	64.0256
	Viruses	VZV copies/ml	NA	0	0	0	0	235	56	0	0	0	0
		EBV copies/ ml	0	0	0	0	0	0	0	0	0	0	0
		HSV1 copies/ml	NA	1010.29	0	0	0	0	0	0	190.176	0	0
AstA	Hormones	Cortisol (ug/Dl)	0.291233	0.3465	0.25435	0.3366	0.344486	0.309436	0.263183	0.414557	0.317671	0.276443	0.203125
		DHEA (pg/ml)	82.46	69.0614	86.3225	59.13	176.529	33.7135	58.305	176.384	47.0511	68.9014	116.425
		Amylase (U/ml)	12.2531	21.3786	52.6686	16.6319	13.5394	105.562	34.9839	22.5055	24.0136	70.1077	32.431
	Viruses	VZV copies/ml	0	0	0	0	0	90	0	105	0	0	0
		EBV copies/ ml	0	0	0	0	0	0	0	0	0	0	0
		HSV1 copies/ml	0	0	0	0	0	0	0	0	0	0	0
AstF	Hormones	Cortisol (ug/Dl)	0.201347	0.0154725	NA	0.301111	0.223543	0.185301	0.228786	0.281826	0.3394	0.4629	0.4272
		DHEA (pg/ml)	86.9771	18.8525	NA	198.113	66.7043	56.79	60.8743	116.346	66.15	78.68	43.08
		Amylase (U/ml)	36.5556	60.9916	NA	19.8829	17.5738	16.4562	32.5001	44.7147	19.803	31.0944	NA
	Viruses	VZV copies/ml	0	0	0	0	0	0	0	0	0	0	0
		EBV copies/ ml	0	0	0	0	0	0	0	0	0	0	0
		HSV1 copies/ml	0	0	0	0	0	0	0	0	0	0	0
AstH	Hormones	Cortisol (ug/Dl)	0.45235	0.14387	0.2389	0.443543	0.450914	0.11783	0.145215	0.37295	0.38635	0.265829	0.15827
		DHEA (pg/ml)	205.288	332.2	146.75	234.871	212.757	68.82	78.8367	71.3629	101.43	148.694	136.063
		Amylase (U/ml)	32.7447	22.7181	36.5556	25.7761	16.0134	34.3088	21.0166	28.0276	37.5045	33.7723	46.084
	Viruses	VZV copies/ml	0	0	0	0	0	0	0	0	0	0	0
		EBV copies/ ml	0	0	0	0	0	0	0	0	0	0	0
		HSV1 copies/ml	0	0	0	0	0	0	0	0	0	0	0
AstD	Hormones	Cortisol	0.26429	0.276375	0.148242	0.228875	0.2554	0.2058	0.11067	0.131905	0.0428733	0.1995	0.15064
		DHEA	244.6	639.6	314.75	211.362	149.21	177.673	218.6	213.24	94.6967	126.868	129.754
		Amylase	97.8705	63.0047	114.386	70.8911	63.7058	73.964	150.15	130.511	NA	90.077	94.283
	Viruses	VZV copies/ml	0	0	0	90.248	245.396	318.181	279.889	152.429	411.204	349.602	444.709
		EBV copies/ ml	0	0	0	0	0	0	0	0	0	0	0
		HSV1 copies/ml	0	0	0	0	0	0	0	0	0	0	0
AstJ	Hormones	Cortisol	0.431471	0.517275	0.45495	0.357614	0.275971	0.320064	0.540063	0.308314	0.355529	0.415033	NA
		DHEA	98.6686	94.15	109.123	111.951	104.77	100.722	105.011	99.8371	74.7614	42.1214	NA
		Amylase	27.0061	14.0343	15.8957	15.3832	12.6303	15.6669	NA	14.2329	14.3055	NA	NA
	Viruses	VZV copies/ml	0	0	0	0	0	0	0	0	0	0	0
		EBV copies/ ml	0	0	0	0	0	0	0	0	0	0	0
		HSV1 copies/ml	0	0	0	132281	95123.4	0	0	0	0	204.477	0
