# Supplementary material for: Study of the impact of long-duration space missions at the International Space Station on the astronaut microbiome
Source: Sci Rep. 2019 Jul 9;9:9911. doi: 10.1038/s41598-019-46303-8 (PMC6616552; doi:10.1038/s41598-019-46303-8)
Supplement: Supplementary file 6 — Supplementary Table S5 [file 41598_2019_46303_MOESM6_ESM.xlsx]

## Sheet: Forearm genus Pre vs In
Differential abundance analysis of bacterial taxa between forearm preflight and inflight samples at the genus level.
Green and red arrows indicate taxa more or less abundant in preflight samples
						EdgeR				DESeq2	Mean Relative Abundance (%)		Core microbiome
Bacteria	Phylum	Class	Order	Family	Genus	log2FoldChange	logCPM	pvalue	FDR	FDR	Preflight	Inflight
Bacteria	Proteobacteria	Gammaproteobacteria	Alteromonadales	Pseudoalteromonadaceae	Pseudoalteromonas	3.85807	17.1383	0.0155444	0.0322761	9.67594e-06	18.5754	8.40221	-
Bacteria	Proteobacteria	Gammaproteobacteria	Vibrionales	Vibrionaceae	Vibrio	3.55431	15.7126	0.0234321	0.0468641	1.47881e-05	6.81842	3.17717	-
Bacteria	Proteobacteria	Betaproteobacteria	Burkholderiales	Comamonadaceae	Aquabacterium	2.50463	13.5139	8.50091e-05	0.000816088	7.93141e-06	1.63382	0.164337	-
Bacteria	Proteobacteria	Gammaproteobacteria	Alteromonadales	Shewanellaceae	Shewanella	2.40631	11.4198	0.00130523	0.00522092	1.35553e-05	0.290938	0.100404	-
Bacteria	Proteobacteria	Alphaproteobacteria	Sphingomonadales	Sphingomonadaceae	Novosphingobium	2.31687	11.2405	3.09692e-05	0.00037163	3.94336e-06	0.544295	0.0608167	-
Bacteria	Proteobacteria	Gammaproteobacteria	Aeromonadales	Aeromonadaceae	Aeromonas	2.25266	13.2661	0.0245508	0.0480995	0.000778334	1.2137	0.540321	-
Bacteria	Firmicutes	Bacilli	Lactobacillales	Aerococcaceae	Aerococcus	2.05387	10.8512	0.000314405	0.00199514	0.000121366	0.409307	0	-
Bacteria	Bacteroidetes	Flavobacteriia	Flavobacteriales	Flavobacteriaceae	Cloacibacterium	2.0455	16.9645	7.33504e-05	0.000782404	3.94336e-06	16.1903	6.06993	Yes
Bacteria	Proteobacteria	Betaproteobacteria	Burkholderiales	Alcaligenaceae	Castellaniella	2.00004	12.761	0.00763753	0.0203667	0.000778334	0.76838	0.114141	-
Bacteria	Proteobacteria	Betaproteobacteria	Burkholderiales	Comamonadaceae	unclassified	1.97812	12.8431	0.000229102	0.00169183	3.84152e-05	0.00984325	0.0147243	Yes
Bacteria	Proteobacteria	Gammaproteobacteria	Pseudomonadales	Pseudomonadaceae	Pseudomonas	1.79101	15.7444	0.000109214	0.000953137	9.13387e-06	6.46528	2.8553	Yes
Bacteria	Proteobacteria	Gammaproteobacteria	Xanthomonadales	Xanthomonadaceae	Stenotrophomonas	1.63612	13.2481	0.000353305	0.00199514	0.000163575	1.1274	0.425224	Yes
Bacteria	Proteobacteria	Betaproteobacteria	Rhodocyclales	Rhodocyclaceae	Dechloromonas	1.62727	14.6545	0.00304904	0.010841	0.000533144	2.53899	1.77065	Yes
Bacteria	Proteobacteria	Gammaproteobacteria	Pseudomonadales	Moraxellaceae	Moraxella	1.37663	12.1927	0.00909542	0.0223887	0.00649261	0.551955	0.293514	-
Bacteria	Proteobacteria	Gammaproteobacteria	Pseudomonadales	Moraxellaceae	Acinetobacter	1.15771	16.118	0.0100671	0.0241611	0.00381864	6.74114	3.94983	Yes
Bacteria	Proteobacteria	Betaproteobacteria	Burkholderiales	Comamonadaceae	Pelomonas	1.11816	11.0464	0.0131492	0.0286892	0.0147969	0.251197	0.0687786	-
Bacteria	Firmicutes	Clostridia	Clostridiales	Ruminococcaceae	Ruminococcaceae_UCG-013	-1.0355	9.94176	0.0260805	0.0487821	0.0182595	0.00369821	0.0546346	-
Bacteria	Firmicutes	Clostridia	Clostridiales	Clostridiaceae_1	Clostridium_sensu_stricto_1	-1.16536	10.4212	0.014139	0.0301631	0.0144507	0.00816134	0.137883	-
Bacteria	Firmicutes	Bacilli	Lactobacillales	Aerococcaceae	Abiotrophia	-1.34619	11.5621	0.026356	0.0487821	0.0144507	0.00677912	0.301125	-
Bacteria	Firmicutes	Clostridia	Clostridiales	Peptostreptococcaceae	Romboutsia	-1.35007	10.6369	0.0112759	0.0257734	0.0064123	0.0311956	0.141686	-
Bacteria	Firmicutes	Clostridia	Clostridiales	Lachnospiraceae	Lachnospira	-1.38141	10.2838	0.00558779	0.0162554	0.00322499	0.00182208	0.0983553	-
Bacteria	Firmicutes	Negativicutes	Selenomonadales	Veillonellaceae	Megasphaera	-1.39366	11.4213	0.0103466	0.0242263	0.00623001	0.0879049	0.305829	-
Bacteria	Firmicutes	Clostridia	Clostridiales	Lachnospiraceae	Lachnospiraceae_NK4A136_group	-1.46875	10.6923	0.0046586	0.0143855	0.00268135	0.00640684	0.177868	-
Bacteria	Actinobacteria	Actinobacteria	Corynebacteriales	Corynebacteriaceae	Corynebacterium_1	-1.52398	15.1527	0.00799165	0.0207121	0.00140006	1.87075	4.04389	Yes
Bacteria	Actinobacteria	Actinobacteria	Bifidobacteriales	Bifidobacteriaceae	Bifidobacterium	-1.56963	12.0221	0.00699754	0.0197578	0.00264817	0.0402207	0.598111	-
Bacteria	Proteobacteria	Betaproteobacteria	Neisseriales	Neisseriaceae	Kingella	-1.62446	10.5557	0.00342633	0.0117474	0.00218466	0.0123022	0.204856	-
Bacteria	Cyanobacteria	Melainabacteria	Obscuribacterales	unclassified	unclassified	-1.6515	10.8944	0.00819853	0.0207121	3.84152e-05	0.00984325	0.0147243	Yes
Bacteria	Bacteroidetes	Bacteroidia	Bacteroidales	Prevotellaceae	Prevotella_9	-1.65393	11.0231	0.00759824	0.0203667	0.00163793	0.0151155	0.228859	-
Bacteria	Actinobacteria	Actinobacteria	Corynebacteriales	Corynebacteriaceae	uncultured	-1.69376	13.2493	0.00393097	0.0130129	0.00151801	0.00493458	0.0141522	-
Bacteria	Firmicutes	Bacilli	Lactobacillales	Streptococcaceae	Streptococcus	-1.72348	16.1497	0.000625358	0.00285878	0.000145266	3.20129	8.2104	Yes
Bacteria	Firmicutes	Clostridia	Clostridiales	Lachnospiraceae	Lachnoclostridium	-1.85382	12.7297	0.0130144	0.0286892	0.00121496	0.0307467	0.719563	-
Bacteria	Actinobacteria	Actinobacteria	Corynebacteriales	Corynebacteriaceae	Corynebacterium	-1.90079	11.9829	0.00126307	0.00522092	0.000453597	0.142154	0.549336	-
Bacteria	Firmicutes	Clostridia	Clostridiales	Ruminococcaceae	Faecalibacterium	-1.93794	12.3524	0.00186773	0.00717208	0.000244198	0.0023663	0.570523	-
Bacteria	Firmicutes	Bacilli	Bacillales	Staphylococcaceae	Staphylococcus	-1.98148	16.6099	0.000397531	0.00200858	3.59016e-05	3.50535	14.2651	Yes
Bacteria	Firmicutes	Clostridia	Clostridiales	Lachnospiraceae	Blautia	-1.9838	13.692	0.0047523	0.0143855	0.00094259	0.150516	1.58415	-
Bacteria	Firmicutes	Clostridia	Clostridiales	Lachnospiraceae	Dorea	-2.03258	12.5356	0.00479518	0.0143855	0.000514374	0.277858	0.681644	-
Bacteria	Verrucomicrobia	Verrucomicrobiae	Verrucomicrobiales	Verrucomicrobiaceae	Akkermansia	-2.03935	11.5764	0.000543454	0.00260858	0.000112877	0.0102341	0.50407	-
Bacteria	Bacteroidetes	Flavobacteriia	Flavobacteriales	Flavobacteriaceae	Capnocytophaga	-2.05035	12.0118	0.00199863	0.00737956	0.000453597	0.102924	0.438392	-
Bacteria	Firmicutes	Clostridia	Clostridiales	Lachnospiraceae	Roseburia	-2.07607	11.6011	0.000336925	0.00199514	0.000102887	0.00721509	0.324005	-
Bacteria	Fusobacteria	Fusobacteriia	Fusobacteriales	Fusobacteriaceae	Fusobacterium	-2.10791	12.7671	0.000173098	0.00138479	0.000121366	0.280524	0.64371	-
Bacteria	Firmicutes	Clostridia	Clostridiales	Family_XI	Anaerococcus	-2.31949	12.8658	0.000288095	0.00197551	2.17512e-05	0.15003	0.919273	-
Bacteria	Bacteroidetes	Bacteroidia	Bacteroidales	Prevotellaceae	Prevotella_7	-2.40418	13.3021	0.000388366	0.00200858	2.1961e-05	0.129276	1.39482	-
Bacteria	Firmicutes	Negativicutes	Selenomonadales	Veillonellaceae	Veillonella	-2.43025	10.6715	6.58893e-08	2.10846e-06	2.05679e-07	0.00546254	0.209156	-
Bacteria	Fusobacteria	Fusobacteriia	Fusobacteriales	Leptotrichiaceae	Leptotrichia	-2.58152	13.0107	1.1676e-05	0.000160128	3.78098e-06	0.131923	1.1462	-
Bacteria	Bacteroidetes	Bacteroidia	Bacteroidales	Porphyromonadaceae	Porphyromonas	-2.61191	11.6599	6.97042e-06	0.000111527	1.64521e-06	0.0669235	0.293231	-
Bacteria	Firmicutes	Negativicutes	Selenomonadales	Veillonellaceae	Selenomonas_3	-2.96947	14.3346	1.28462e-06	3.0831e-05	3.19556e-07	0.0655101	1.57062	-
Bacteria	Bacteroidetes	Bacteroidia	Bacteroidales	Bacteroidaceae	Bacteroides	-3.07324	13.5008	4.67979e-06	8.9852e-05	9.03268e-08	0.0830996	1.54089	-
Bacteria	Firmicutes	Clostridia	Clostridiales	Lachnospiraceae	Anaerostipes	-3.19728	11.5589	1.39154e-08	1.11794e-06	1.83951e-09	0.00205494	0.322289	-
Bacteria	Bacteroidetes	Bacteroidia	Bacteroidales	Prevotellaceae	Alloprevotella	-3.31212	12.032	2.32905e-08	1.11794e-06	2.54079e-09	0.0385454	0.437968	-

## Sheet: Forearm genus Pre vs Post
Differential abundance analysis of bacterial taxa between forearm preflight and postflight samples at the genus level.
Green and red arrows indicate taxa more or less abundant in preflight samples
						EdgeR				DESeq2	Mean Relative Abundance (%)		Core microbiome
Bacteria	Phylum	Class	Order	Family	Genus	log2FoldChange	logCPM	pvalue	FDR	FDR	Preflight	Postflight
Bacteria	Proteobacteria	Gammaproteobacteria	Alteromonadales	Pseudoalteromonadaceae	Pseudoalteromonas	5.76031	17.2047	0.00119101	0.00762248	5.31901e-12	18.5754	6.2837	-
Bacteria	Proteobacteria	Gammaproteobacteria	Vibrionales	Vibrionaceae	Vibrio	5.53684	15.7732	0.000295488	0.00301205	4.51749e-13	6.81842	2.28809	-
Bacteria	Proteobacteria	Gammaproteobacteria	Aeromonadales	Aeromonadaceae	Aeromonas	3.67373	13.3744	0.000310382	0.00301205	1.56396e-08	1.2137	0.49688	-
Bacteria	Proteobacteria	Gammaproteobacteria	Alteromonadales	Shewanellaceae	Shewanella	2.40925	11.6147	0.0017884	0.0104975	2.11525e-05	0.290938	0.126734	-
Bacteria	Proteobacteria	Alphaproteobacteria	Caulobacterales	Caulobacteraceae	uncultured	2.16172	12.9716	0.0114221	0.0421739	0.00155841	0.00493458	0.000831774	-
Bacteria	Proteobacteria	Betaproteobacteria	Burkholderiales	Comamonadaceae	Aquabacterium	2.15371	13.866	0.00336297	0.0161423	0.000390592	1.63382	0.517999	-
Bacteria	Firmicutes	Bacilli	Lactobacillales	Aerococcaceae	Aerococcus	2.02122	11.1014	0.000500308	0.00400246	0.000360034	0.409307	0.00104951	-
Bacteria	Proteobacteria	Gammaproteobacteria	Xanthomonadales	Xanthomonadaceae	Stenotrophomonas	1.94012	13.4308	2.5947e-05	0.000529027	4.60397e-06	1.1274	0.636279	Yes
Bacteria	Proteobacteria	Gammaproteobacteria	Enterobacteriales	Enterobacteriaceae	Yersinia	1.71989	12.0621	0.000635349	0.00469181	0.000465982	0.574611	0.39619	-
Bacteria	Proteobacteria	Gammaproteobacteria	Pseudomonadales	Pseudomonadaceae	Pseudomonas	1.44416	15.9199	0.00185894	0.0104975	0.000952035	6.46528	3.30913	Yes
Bacteria	Firmicutes	Clostridia	Clostridiales	Lachnospiraceae	Anaerostipes	-1.1006	9.6757	0.00235049	0.0118762	0.00349913	0.00205494	0.0351495	-
Bacteria	Firmicutes	Clostridia	Clostridiales	Lachnospiraceae	Lachnoclostridium	-1.20617	10.2624	0.00620766	0.027088	0.00913573	0.0307467	0.247113	-
Bacteria	Firmicutes	Bacilli	Lactobacillales	Aerococcaceae	Abiotrophia	-1.40424	10.2601	0.0023083	0.0118762	0.00289896	0.00677912	0.11693	-
Bacteria	Firmicutes	Negativicutes	Selenomonadales	Veillonellaceae	Selenomonas	-1.43658	9.96415	0.000368702	0.00321776	0.000717901	0.00154717	0.0678158	-
Bacteria	Proteobacteria	Gammaproteobacteria	Cardiobacteriales	Cardiobacteriaceae	Cardiobacterium	-1.60165	10.4499	0.000787722	0.00540152	0.000748998	0.00212015	0.120945	-
Bacteria	Bacteroidetes	Bacteroidia	Bacteroidales	Prevotellaceae	Prevotella	-1.88121	13.2049	0.0107538	0.0415401	0.00349913	0.192017	0.818272	-
Bacteria	Firmicutes	Clostridia	Clostridiales	Ruminococcaceae	Faecalibacterium	-1.89912	10.4837	3.3816e-05	0.000541056	4.85387e-05	0.0023663	0.1795	-
Bacteria	Firmicutes	Negativicutes	Selenomonadales	Veillonellaceae	Selenomonas_3	-2.08804	12.6869	0.0108177	0.0415401	0.000969509	0.0655101	0.826216	-
Bacteria	Bacteroidetes	Bacteroidia	Bacteroidales	Prevotellaceae	Alloprevotella	-2.10731	12.0479	0.0047516	0.0217216	0.000390592	0.0385454	0.490991	-
Bacteria	Firmicutes	Negativicutes	Selenomonadales	Veillonellaceae	Veillonella	-2.40713	11.2482	2.91055e-06	0.000279412	1.62443e-06	0.00546254	0.263191	-
Bacteria	Bacteroidetes	Bacteroidia	Bacteroidales	Porphyromonadaceae	Porphyromonas	-2.45996	12.3548	0.0068796	0.0287148	8.14885e-05	0.0669235	0.648281	-
Bacteria	Bacteroidetes	Bacteroidia	Bacteroidales	Bacteroidaceae	Bacteroides	-2.54258	12.0003	5.37424e-05	0.000737039	2.03986e-06	0.0830996	0.740261	-
Bacteria	Verrucomicrobia	Verrucomicrobiae	Verrucomicrobiales	Verrucomicrobiaceae	Akkermansia	-2.76944	12.2213	2.21401e-05	0.000529027	2.03986e-06	0.0102341	0.641554	-
Bacteria	Bacteroidetes	Bacteroidia	Bacteroidales	Prevotellaceae	Prevotella_7	-3.05321	14.43	2.75535e-05	0.000529027	1.87809e-07	0.129276	2.30265	-
Bacteria	Actinobacteria	Actinobacteria	Bifidobacteriales	Bifidobacteriaceae	Bifidobacterium	-3.16272	12.1503	1.10855e-05	0.000529027	1.86351e-07	0.0402207	0.672534	-

## Sheet: Forearm otu Pre vs In
Differential abundance analysis of bacterial taxa between forearm preflight and inflight samples at the OTU level.
Green and red arrows indicate taxa more or less abundant in preflight samples
								EdgeR				DESeq2	Mean Relative Abundance (%)		Core microbiome
OUT_ID	Bacteria	Phylum	Class	Order	Family	Genus	Species	log2FoldChange	logCPM	pvalue	FDR	FDR	Preflight	Inflight
Otu000058	Bacteria	Proteobacteria	Gammaproteobacteria	Pseudomonadales	Pseudomonadaceae	Pseudomonas	unclassified	2.68855	14.9514	2.1812e-05	0.000351718	5.97082e-07	3.66922	1.25047	Yes
Otu000061	Bacteria	Proteobacteria	Betaproteobacteria	Burkholderiales	Comamonadaceae	Aquabacterium	uncultured_bacterium	2.4796	13.5445	0.000138498	0.00148885	1.42744e-05	1.63382	0.164337	-
Otu000206	Bacteria	Proteobacteria	Gammaproteobacteria	Alteromonadales	Shewanellaceae	Shewanella	Shewanella_putrefaciens	2.42008	11.5052	0.00146712	0.00675925	1.79104e-05	0.290938	0.100404	-
Otu000155	Bacteria	Proteobacteria	Alphaproteobacteria	Sphingomonadales	Sphingomonadaceae	Novosphingobium	Novosphingobium_resinovorum	2.24903	11.2742	4.22512e-05	0.000605601	8.88511e-06	0.544295	0.0608167	-
Otu000295	Bacteria	Firmicutes	Bacilli	Lactobacillales	Aerococcaceae	Aerococcus	Aerococcus_viridans	2.03532	11.0154	0.000409545	0.00293507	0.000195059	0.409307	0	-
Otu000012	Bacteria	Bacteroidetes	Flavobacteriia	Flavobacteriales	Flavobacteriaceae	Cloacibacterium	uncultured_bacterium	2.0128	17.0065	0.000129153	0.00148885	8.88511e-06	16.1903	6.06993	Yes
Otu000140	Bacteria	Proteobacteria	Betaproteobacteria	Burkholderiales	Alcaligenaceae	Castellaniella	unclassified	1.99124	12.709	0.00756303	0.0243908	0.000911387	0.76838	0.114141	-
Otu004126	Bacteria	Proteobacteria	Betaproteobacteria	Burkholderiales	Comamonadaceae	unclassified	unclassified	1.93832	12.889	0.000346425	0.00279305	7.28511e-05	0.67464	0.21745	Yes
Otu002315	Bacteria	Proteobacteria	Gammaproteobacteria	Pseudomonadales	Pseudomonadaceae	Pseudomonas	Pseudomonas_andersonii	1.84181	12.267	0.00106698	0.00529386	0.00052159	0.556202	0.0937476	-
Otu000031	Bacteria	Proteobacteria	Gammaproteobacteria	Pseudomonadales	Moraxellaceae	Acinetobacter	Acinetobacter_guillouiae	1.82133	15.6422	0.000826663	0.00444331	0.000198245	5.13122	2.79531	Yes
Otu003460	Bacteria	Proteobacteria	Gammaproteobacteria	Pseudomonadales	Pseudomonadaceae	Pseudomonas	unclassified	1.72237	11.5184	0.000567269	0.00348465	0.000246073	0.311542	0.107012	-
Otu000045	Bacteria	Proteobacteria	Betaproteobacteria	Rhodocyclales	Rhodocyclaceae	Dechloromonas	unclassified	1.61171	14.7433	0.00406264	0.0149737	0.000862368	2.53899	1.77065	Yes
Otu000090	Bacteria	Firmicutes	Bacilli	Bacillales	Bacillaceae	Bacillus	Bacillus_thermoamylovorans	1.60513	13.6093	0.0190131	0.0435039	0.00542887	1.62398	0.47252	-
Otu002830	Bacteria	Proteobacteria	Gammaproteobacteria	Pseudomonadales	Pseudomonadaceae	Pseudomonas	unclassified	1.51767	12.4417	0.0137558	0.0377552	0.00593687	0.341957	0.371064	-
Otu000139	Bacteria	Proteobacteria	Gammaproteobacteria	Pseudomonadales	Moraxellaceae	Moraxella	Moraxella_osloensis	1.36517	12.2519	0.010312	0.0316725	0.00896426	0.543512	0.293514	-
Otu002093	Bacteria	Proteobacteria	Gammaproteobacteria	Pseudomonadales	Moraxellaceae	Acinetobacter	unclassified	1.31316	12.5434	0.00514771	0.0179474	0.00425872	0.724893	0.221483	Yes
Otu000166	Bacteria	Proteobacteria	Gammaproteobacteria	Xanthomonadales	Xanthomonadaceae	Stenotrophomonas	[Pseudomonas]_geniculata	1.28241	12.9929	0.0134282	0.0376574	0.00943334	0.867805	0.39906	Yes
Otu000301	Bacteria	Proteobacteria	Betaproteobacteria	Burkholderiales	Comamonadaceae	Pelomonas	unclassified	1.11413	11.0773	0.0129803	0.0372103	0.016089	0.251197	0.0687786	-
Otu000112	Bacteria	Actinobacteria	Actinobacteria	Corynebacteriales	Corynebacteriaceae	Corynebacterium	Corynebacterium_durum	-1.27273	10.7297	0.0168925	0.0417041	0.0104556	0.0427751	0.18704	-
Otu002931	Bacteria	Firmicutes	Bacilli	Lactobacillales	Streptococcaceae	Streptococcus	unclassified	-1.33479	12.4907	0.015952	0.041445	0.0104556	0.273246	0.498503	-
Otu000081	Bacteria	Firmicutes	Clostridia	Clostridiales	Peptostreptococcaceae	Romboutsia	uncultured_bacterium	-1.34553	10.6807	0.0106079	0.0318238	0.00744531	0.0311956	0.141686	-
Otu000056	Bacteria	Firmicutes	Clostridia	Clostridiales	Lachnospiraceae	Roseburia	unclassified	-1.38225	11.3005	0.0195238	0.0435039	0.00938654	0.00268248	0.21111	-
Otu000053	Bacteria	Firmicutes	Negativicutes	Selenomonadales	Veillonellaceae	Megasphaera	Megasphaera_micronuciformis	-1.39383	11.4605	0.0108927	0.0319354	0.007445	0.0879049	0.305829	-
Otu000070	Bacteria	Bacteroidetes	Bacteroidia	Bacteroidales	Bacteroidaceae	Bacteroides	Bacteroides_uniformis	-1.42641	11.9827	0.0163852	0.041445	0.00938654	0.0202509	0.375026	-
Otu000774	Bacteria	Firmicutes	Bacilli	Lactobacillales	Streptococcaceae	Streptococcus	unclassified	-1.43596	11.7898	0.0161517	0.041445	0.00896426	0.0963579	0.490518	-
Otu000183	Bacteria	Bacteroidetes	Flavobacteriia	Flavobacteriales	Flavobacteriaceae	Capnocytophaga	Capnocytophaga_gingivalis	-1.48094	10.281	0.00224463	0.00904867	0.00265137	0.014342	0.0819903	-
Otu000048	Bacteria	Bacteroidetes	Bacteroidia	Bacteroidales	Prevotellaceae	Prevotella	unclassified	-1.55454	11.0011	0.00238548	0.00932507	0.00201346	0.0361606	0.149969	-
Otu003483	Bacteria	Firmicutes	Clostridia	Clostridiales	Ruminococcaceae	Faecalibacterium	uncultured_bacterium	-1.57135	11.4442	0.00463869	0.016622	0.00201346	0.00119562	0.291708	-
Otu000023	Bacteria	Actinobacteria	Actinobacteria	Bifidobacteriales	Bifidobacteriaceae	Bifidobacterium	unclassified	-1.59249	12.0139	0.00658058	0.0223393	0.00279722	0.0391681	0.584299	-
Otu000278	Bacteria	Cyanobacteria	Melainabacteria	Obscuribacterales	unclassified	unclassified	unclassified	-1.64143	10.8819	0.00748009	0.0243908	0.00299157	0.0117853	0.300122	-
Otu000005	Bacteria	Firmicutes	Bacilli	Lactobacillales	Streptococcaceae	Streptococcus	unclassified	-1.69716	15.352	0.00115479	0.00551733	0.000387834	1.89641	4.78706	Yes
Otu000057	Bacteria	Firmicutes	Clostridia	Clostridiales	Ruminococcaceae	Faecalibacterium	uncultured_organism	-1.70772	11.5034	0.00158802	0.0068285	0.000539237	0.00117068	0.259011	-
Otu000010	Bacteria	Firmicutes	Clostridia	Clostridiales	Lachnospiraceae	Dorea	uncultured_bacterium	-1.72196	12.1453	0.0174575	0.0417041	0.00328651	0.241804	0.541209	-
Otu000017	Bacteria	Firmicutes	Clostridia	Clostridiales	Lachnospiraceae	Blautia	Ruminococcus_sp._5_1_39BFAA	-1.73406	12.6071	0.0180549	0.042347	0.00375843	0.0782682	0.646886	-
Otu000077	Bacteria	Actinobacteria	Actinobacteria	Corynebacteriales	Corynebacteriaceae	Corynebacterium	uncultured_bacterium	-1.75195	11.3214	0.00153075	0.00680922	0.000862368	0.0767877	0.287655	-
Otu000021	Bacteria	Actinobacteria	Actinobacteria	Corynebacteriales	Corynebacteriaceae	uncultured	uncultured_bacterium	-1.75551	13.3653	0.00300798	0.0114126	0.00129634	0.332544	1.25777	-
Otu000116	Bacteria	Bacteroidetes	Bacteroidia	Bacteroidales	Bacteroidaceae	Bacteroides	Bacteroides_thetaiotaomicron	-1.76101	10.7208	9.84171e-05	0.00126958	7.28511e-05	0.0271779	0.167261	-
Otu000096	Bacteria	Actinobacteria	Actinobacteria	Corynebacteriales	Corynebacteriaceae	Corynebacterium_1	Corynebacterium_ureicelerivorans	-1.82134	12.5297	0.0090126	0.0283567	0.00152681	0.334478	0.651606	-
Otu000003	Bacteria	Actinobacteria	Actinobacteria	Corynebacteriales	Corynebacteriaceae	Corynebacterium_1	Corynebacterium_macginleyi	-1.83916	14.5152	0.000772878	0.00433484	0.000198245	1.0937	2.40524	Yes
Otu000002	Bacteria	Firmicutes	Bacilli	Bacillales	Staphylococcaceae	Staphylococcus	unclassified	-2.00019	16.7091	0.000494588	0.00329844	5.49307e-05	3.50535	14.2651	Yes
Otu000040	Bacteria	Verrucomicrobia	Verrucomicrobiae	Verrucomicrobiales	Verrucomicrobiaceae	Akkermansia	unclassified	-2.04141	11.6624	0.000511386	0.00329844	0.00013503	0.0102341	0.50407	-
Otu000082	Bacteria	Bacteroidetes	Bacteroidia	Bacteroidales	Bacteroidaceae	Bacteroides	Bacteroides_stercoris_ATCC_43183	-2.08877	11.4198	0.000370986	0.00281513	7.28511e-05	0.00058534	0.274834	-
Otu000038	Bacteria	Fusobacteria	Fusobacteriia	Fusobacteriales	Fusobacteriaceae	Fusobacterium	Fusobacterium_periodonticum	-2.10923	12.8301	0.000184974	0.00183551	0.000154314	0.280524	0.64371	-
Otu000016	Bacteria	Firmicutes	Clostridia	Clostridiales	Lachnospiraceae	Blautia	unclassified	-2.23179	11.8424	0.000713684	0.00418478	6.15095e-05	0.0240989	0.52028	-
Otu000089	Bacteria	Fusobacteria	Fusobacteriia	Fusobacteriales	Leptotrichiaceae	Leptotrichia	unclassified	-2.30625	11.8552	0.000207103	0.0019083	5.90521e-05	0.0507423	0.454717	-
Otu000083	Bacteria	Proteobacteria	Gammaproteobacteria	Pasteurellales	Pasteurellaceae	Haemophilus	unclassified	-2.32324	10.998	1.7403e-06	5.61247e-05	4.03262e-06	0.0204172	0.210661	-
Otu000122	Bacteria	Firmicutes	Negativicutes	Selenomonadales	Veillonellaceae	Selenomonas_3	uncultured_organism	-2.40492	13.0131	6.48842e-06	0.000167401	1.10629e-05	0.0370578	0.583441	-
Otu000047	Bacteria	Bacteroidetes	Bacteroidia	Bacteroidales	Porphyromonadaceae	Porphyromonas	uncultured_bacterium	-2.40709	11.4528	7.98896e-06	0.000171763	6.16642e-06	0.0620601	0.23443	-
Otu000508	Bacteria	Firmicutes	Negativicutes	Selenomonadales	Veillonellaceae	Selenomonas_3	unclassified	-2.44318	13.6287	0.000225393	0.00193838	5.49307e-05	0.0148059	0.923022	-
Otu000068	Bacteria	Bacteroidetes	Bacteroidia	Bacteroidales	Prevotellaceae	Prevotella	Prevotella_pallens	-2.62979	10.9769	1.43799e-06	5.61247e-05	5.97082e-07	0.00693372	0.148041	-
Otu000011	Bacteria	Bacteroidetes	Bacteroidia	Bacteroidales	Prevotellaceae	Prevotella_7	Prevotella_melaninogenica	-2.94232	13.1482	1.91018e-05	0.000351718	3.89683e-07	0.0984418	1.24773	-
Otu000025	Bacteria	Bacteroidetes	Bacteroidia	Bacteroidales	Bacteroidaceae	Bacteroides	unclassified	-3.01509	11.9571	3.14465e-07	2.0283e-05	8.8253e-09	0.0209923	0.627936	-
Otu000039	Bacteria	Firmicutes	Clostridia	Clostridiales	Lachnospiraceae	Anaerostipes	uncultured_organism	-3.18572	11.5706	1.11152e-08	1.43386e-06	2.23807e-09	0.00205494	0.322289	-

## Sheet: Forearm otu Pre vs Post
Differential abundance analysis of bacterial taxa between forearm preflight and postflight samples at the OTU level.
Green and red arrows indicate taxa more or less abundant in preflight samples
								EdgeR				DESeq2	Mean Relative Abundance (%)		Core microbiome
OUT_ID	Bacteria	Phylum	Class	Order	Family	Genus	Species	log2FoldChange	logCPM	pvalue	FDR	FDR	Preflight	Postflight
Otu000018	Bacteria	Proteobacteria	Gammaproteobacteria	Alteromonadales	Pseudoalteromonadaceae	Pseudoalteromonas	uncultured_proteobacterium	6.82516	17.0628	0.000387767	0.00352221	8.24353e-12	18.5754	6.2837	-
Otu000032	Bacteria	Proteobacteria	Gammaproteobacteria	Vibrionales	Vibrionaceae	Vibrio	Vibrio_metschnikovii	5.65669	15.6783	0.000578198	0.00420157	5.32169e-13	6.81842	2.28809	-
Otu000095	Bacteria	Proteobacteria	Gammaproteobacteria	Aeromonadales	Aeromonadaceae	Aeromonas	Aeromonas_hydrophila	3.66229	13.2667	0.00477445	0.0236552	1.13852e-08	1.2137	0.49688	-
Otu000036	Bacteria	Proteobacteria	Alphaproteobacteria	Sphingomonadales	Sphingomonadaceae	Sphingomonas	unclassified	3.25497	15.1996	0.000350005	0.00346823	0.00244679	4.31757	2.38452	-
Otu002315	Bacteria	Proteobacteria	Gammaproteobacteria	Pseudomonadales	Pseudomonadaceae	Pseudomonas	Pseudomonas_andersonii	2.3919	11.6998	0.000266559	0.00290549	0.00043493	0.556202	0.265939	-
Otu000058	Bacteria	Proteobacteria	Gammaproteobacteria	Pseudomonadales	Pseudomonadaceae	Pseudomonas	unclassified	1.97429	14.543	0.00118435	0.00717188	0.000170988	3.66922	1.59454	Yes
Otu000061	Bacteria	Proteobacteria	Betaproteobacteria	Burkholderiales	Comamonadaceae	Aquabacterium	uncultured_bacterium	1.71933	13.5433	0.0106988	0.0420765	0.000433494	1.63382	0.517999	-
Otu000116	Bacteria	Bacteroidetes	Bacteroidia	Bacteroidales	Bacteroidaceae	Bacteroides	Bacteroides_thetaiotaomicron	-1.16708	10.8779	0.0131631	0.0494752	0.000175272	0.0271779	0.240442	-
Otu000112	Bacteria	Actinobacteria	Actinobacteria	Corynebacteriales	Corynebacteriaceae	Corynebacterium	Corynebacterium_durum	-1.49007	11.0662	0.00885272	0.0385979	0.0046679	0.0427751	0.373604	-
Otu000183	Bacteria	Bacteroidetes	Flavobacteriia	Flavobacteriales	Flavobacteriaceae	Capnocytophaga	Capnocytophaga_gingivalis	-1.51124	11.3043	0.00937208	0.0392907	0.00023229	0.014342	0.340751	-
Otu000047	Bacteria	Bacteroidetes	Bacteroidia	Bacteroidales	Porphyromonadaceae	Porphyromonas	uncultured_bacterium	-1.75898	11.7273	0.00626471	0.0284522	4.39507e-05	0.0620601	0.581632	-
Otu000077	Bacteria	Actinobacteria	Actinobacteria	Corynebacteriales	Corynebacteriaceae	Corynebacterium	uncultured_bacterium	-1.83867	12.8491	0.00590082	0.0279648	0.000357049	0.0767877	1.33833	-
Otu000172	Bacteria	Firmicutes	Bacilli	Lactobacillales	Streptococcaceae	Lactococcus	Lactococcus_lactis	-2.51171	10.9459	1.2162e-07	1.32566e-05	0.0734191	0.0937721	0.376402	-
Otu000011	Bacteria	Bacteroidetes	Bacteroidia	Bacteroidales	Prevotellaceae	Prevotella_7	Prevotella_melaninogenica	-2.5517	13.2463	3.89372e-05	0.000707358	2.76809e-09	0.0984418	2.04547	-
Otu000023	Bacteria	Actinobacteria	Actinobacteria	Bifidobacteriales	Bifidobacteriaceae	Bifidobacterium	unclassified	-3.15438	12.6544	1.18681e-05	0.000323406	1.66055e-07	0.0391681	0.668937	-
Otu000040	Bacteria	Verrucomicrobia	Verrucomicrobiae	Verrucomicrobiales	Verrucomicrobiaceae	Akkermansia	unclassified	-3.50122	12.7693	3.23582e-06	0.000117568	2.46361e-06	0.0102341	0.641554	-

## Sheet: Forehead genus Pre vs In
Differential abundance analysis of bacterial taxa between forehead preflight and inflight samples at the genus level.
Green and red arrows indicate taxa more or less abundant in preflight samples	Green and red arrows indicate taxa more or less abundant in preflight samples	Green and red arrows indicate taxa more or less abundant in preflight samples
						EdgeR				DESeq2	Mean Relative Abundance (%)		Core microbiome
Bacteria	Phylum	Class	Order	Family	Genus	log2FoldChange	logCPM	pvalue	FDR	FDR	Preflight	Inflight
Bacteria	Proteobacteria	Gammaproteobacteria	Aeromonadales	Aeromonadaceae	Aeromonas	2.80692	12.6323	0.0101756	0.0265126	2.1336e-05	1.18465	0.323803	-
Bacteria	Proteobacteria	Betaproteobacteria	Rhodocyclales	Rhodocyclaceae	Zoogloea	2.68179	11.0112	1.30532e-08	1.14868e-06	1.16048e-08	0.345577	0.0321902	Yes
Bacteria	Proteobacteria	Betaproteobacteria	Burkholderiales	Comamonadaceae	Aquabacterium	2.52402	12.9346	0.000404701	0.00237425	1.50365e-05	1.31413	0.17209	Yes
Bacteria	Bacteroidetes	Flavobacteriia	Flavobacteriales	Flavobacteriaceae	Cloacibacterium	1.93617	16.3267	0.000797502	0.00334191	0.000220474	13.1779	3.8183	Yes
Bacteria	Proteobacteria	Betaproteobacteria	Burkholderiales	Oxalobacteraceae	Massilia	1.88833	10.718	0.000870219	0.00347821	0.000283898	0.239221	0.010023	-
Bacteria	Proteobacteria	Gammaproteobacteria	Pseudomonadales	Pseudomonadaceae	Pseudomonas	1.68666	14.7924	0.000569581	0.00312193	0.000106959	4.5858	1.63264	Yes
Bacteria	Actinobacteria	Actinobacteria	Micrococcales	Micrococcaceae	Micrococcus	1.62844	10.6739	0.00178953	0.00605686	0.000673853	0.228291	0.0193327	-
Bacteria	Proteobacteria	Gammaproteobacteria	Enterobacteriales	Enterobacteriaceae	Yersinia	1.52762	11.6001	0.0105448	0.0265126	0.00253693	0.374298	0.161306	-
Bacteria	Proteobacteria	Alphaproteobacteria	Sphingomonadales	Sphingomonadaceae	Sphingobium	1.32863	10.5588	0.0103627	0.0265126	0.00850185	0.202951	0.0677006	-
Bacteria	Proteobacteria	Alphaproteobacteria	Sphingomonadales	Sphingomonadaceae	Novosphingobium	1.25092	10.7843	0.01822	0.040084	0.0116353	0.257206	0.0769672	-
Bacteria	Proteobacteria	Betaproteobacteria	Rhodocyclales	Rhodocyclaceae	Dechloromonas	1.22877	13.7026	0.0227471	0.0454941	0.0160269	2.03894	1.02632	Yes
Bacteria	Proteobacteria	Gammaproteobacteria	Xanthomonadales	Xanthomonadaceae	Stenotrophomonas	1.22013	12.5682	0.0199801	0.0408895	0.011492	0.910541	0.312375	Yes
Bacteria	Cyanobacteria	Melainabacteria	Obscuribacterales	unclassified	unclassified	1.17475	9.32785	0.0155884	0.0370751	0.000422085	0.527771	0.16954	-
Bacteria	Firmicutes	Bacilli	Lactobacillales	Streptococcaceae	Lactococcus	-1.21411	10.5196	0.016995	0.0384431	0.0138513	0.013941	0.33505	-
Bacteria	Bacteroidetes	Flavobacteriia	Flavobacteriales	Flavobacteriaceae	Capnocytophaga	-1.30694	11.4679	0.0170373	0.0384431	0.0152452	0.0850622	0.295958	-
Bacteria	Actinobacteria	Actinobacteria	Corynebacteriales	Corynebacteriaceae	Corynebacterium_1	-1.39245	16.1562	0.00770636	0.0218761	0.00116612	4.65311	6.5237	Yes
Bacteria	Firmicutes	Negativicutes	Selenomonadales	Veillonellaceae	Selenomonas_3	-1.49236	10.6424	0.00476373	0.0144555	0.0039179	0.0676901	0.172582	-
Bacteria	Actinobacteria	Actinobacteria	Micrococcales	Micrococcaceae	Rothia	-1.49804	11.83	0.0072146	0.0211628	0.00247456	0.270345	0.304096	-
Bacteria	Firmicutes	Clostridia	Clostridiales	Family_XI	Anaerococcus	-1.61628	12.1668	0.000728222	0.00334191	0.000330519	0.19817	0.544434	-
Bacteria	Firmicutes	Bacilli	Lactobacillales	Carnobacteriaceae	Granulicatella	-1.62022	12.1392	0.00350622	0.0110196	0.00105587	0.344283	0.357824	-
Bacteria	Firmicutes	Clostridia	Clostridiales	Ruminococcaceae	Ruminococcaceae_UCG-013	-1.70988	9.81463	0.00024113	0.00192904	0.000106959	0.00249499	0.067897	-
Bacteria	Firmicutes	Clostridia	Clostridiales	Family_XIII	[Eubacterium]_nodatum_group	-1.79817	10.1662	0.000311676	0.00221666	0.000185685	0.0043232	0.149214	-
Bacteria	Fusobacteria	Fusobacteriia	Fusobacteriales	Fusobacteriaceae	Fusobacterium	-1.88689	11.7937	0.00122823	0.00432337	0.000376416	0.0952315	0.333127	-
Bacteria	Actinobacteria	Actinobacteria	Actinomycetales	Actinomycetaceae	Actinomyces	-1.93143	12.6954	0.00107221	0.00393144	0.000283898	0.289861	0.611389	-
Bacteria	Actinobacteria	Actinobacteria	Corynebacteriales	Corynebacteriaceae	uncultured	-1.93959	14.7319	0.00036106	0.00226952	5.375e-05	0.781116	2.47681	Yes
Bacteria	Firmicutes	Bacilli	Lactobacillales	Streptococcaceae	Streptococcus	-1.96879	15.3566	2.49026e-05	0.000365239	1.48128e-06	2.38028	4.08386	Yes
Bacteria	Bacteroidetes	Bacteroidia	Bacteroidales	Porphyromonadaceae	Porphyromonas	-1.99854	10.8418	0.000909077	0.00347821	0.000119067	0.0544209	0.129203	-
Bacteria	Firmicutes	Clostridia	Clostridiales	Lachnospiraceae	Pseudobutyrivibrio	-2.05168	14.4995	0.0195825	0.0408895	0.00108317	0.0815649	2.19854	-
Bacteria	Actinobacteria	Actinobacteria	Corynebacteriales	Corynebacteriaceae	Corynebacterium	-2.07318	10.9938	4.92499e-05	0.000619142	3.23245e-05	0.0353811	0.185113	-
Bacteria	Firmicutes	Clostridia	Clostridiales	Lachnospiraceae	unclassified	-2.09498	12.4546	0.0091465	0.0251529	0.000422085	0.527771	0.16954	-
Bacteria	Bacteroidetes	Bacteroidia	Bacteroidales	Prevotellaceae	Alloprevotella	-2.16569	11.7471	2.17562e-05	0.000365239	8.95624e-06	0.0749213	0.309203	-
Bacteria	Bacteroidetes	Bacteroidia	Bacteroidales	Prevotellaceae	Prevotella_7	-2.18786	13.533	0.000738361	0.00334191	0.000109507	0.239021	1.17029	-
Bacteria	Firmicutes	Clostridia	Clostridiales	Lachnospiraceae	[Eubacterium]_hallii_group	-2.19898	11.6228	0.000603101	0.00312193	5.02856e-05	0.00238185	0.254387	-
Bacteria	Proteobacteria	Betaproteobacteria	Burkholderiales	Burkholderiaceae	Lautropia	-2.2023	10.8854	0.000327461	0.00221666	6.4451e-05	0.0313396	0.236082	-
Bacteria	Firmicutes	Bacilli	Bacillales	Staphylococcaceae	Staphylococcus	-2.29388	18.5712	7.04547e-05	0.000775002	1.17448e-06	16.1752	31.9879	Yes
Bacteria	Firmicutes	Clostridia	Clostridiales	Lachnospiraceae	Blautia	-2.34674	15.1032	0.0192814	0.0408895	0.00033628	0.144763	3.183	-
Bacteria	Firmicutes	Clostridia	Clostridiales	Lachnospiraceae	Fusicatenibacter	-2.47036	13.0452	0.000234873	0.00192904	3.56946e-05	0.0855445	0.876627	-
Bacteria	Firmicutes	Clostridia	Clostridiales	Lachnospiraceae	Dorea	-2.47553	13.6767	0.00339161	0.0110196	0.000105675	0.00218954	1.14813	-
Bacteria	Firmicutes	Clostridia	Clostridiales	Lachnospiraceae	Roseburia	-2.57532	12.6635	0.000135552	0.00132539	1.36e-06	0.00870277	0.562148	-
Bacteria	Fusobacteria	Fusobacteriia	Fusobacteriales	Leptotrichiaceae	Leptotrichia	-2.68128	11.9097	1.30122e-06	5.72536e-05	6.20229e-07	0.0907392	0.385954	-
Bacteria	Firmicutes	Clostridia	Clostridiales	Lachnospiraceae	Lachnoclostridium	-2.8907	14.0684	0.000787561	0.00334191	9.74413e-06	0.0141519	2.00445	-
Bacteria	Bacteroidetes	Bacteroidia	Bacteroidales	Prevotellaceae	Prevotella	-2.98801	12.2321	1.24399e-05	0.000273677	1.33028e-07	0.118459	0.430117	-
Bacteria	Bacteroidetes	Bacteroidia	Bacteroidales	Bacteroidaceae	Bacteroides	-3.3394	14.5744	2.19673e-06	6.44376e-05	8.62915e-08	0.128479	1.91851	-

## Sheet: Forehead genus Pre vs Post
Differential abundance analysis of bacterial taxa between forehead preflight and postflight samples at the genus level.
Green and red arrows indicate taxa more or less abundant in preflight samples
						EdgeR				DESeq2	Mean Relative Abundance (%)		Core microbiome
Bacteria	Phylum	Class	Order	Family	Genus	log2FoldChange	logCPM	pvalue	FDR	FDR	Preflight	Postflight
Bacteria	Proteobacteria	Gammaproteobacteria	Alteromonadales	Pseudoalteromonadaceae	Pseudoalteromonas	6.80338	16.9901	0.000334539	0.00327105	7.00756e-17	18.0796	5.53953	-
Bacteria	Proteobacteria	Gammaproteobacteria	Vibrionales	Vibrionaceae	Vibrio	5.67022	15.6073	0.000479948	0.00383959	9.05096e-13	6.83396	2.14539	-
Bacteria	Proteobacteria	Gammaproteobacteria	Aeromonadales	Aeromonadaceae	Aeromonas	3.61318	13.1988	0.00541855	0.029802	3.04858e-07	1.18465	0.454005	-
Bacteria	Proteobacteria	Alphaproteobacteria	Sphingomonadales	Sphingomonadaceae	Sphingomonas	3.1471	15.2354	0.000389879	0.00343094	4.41541e-07	4.76126	1.02874	Yes
Bacteria	Proteobacteria	Betaproteobacteria	Burkholderiales	Comamonadaceae	Aquabacterium	1.77431	13.5508	0.00851719	0.0394481	0.00260428	1.31413	0.335898	Yes
Bacteria	Proteobacteria	Gammaproteobacteria	Pseudomonadales	Pseudomonadaceae	Pseudomonas	1.48101	15.3176	0.00131859	0.00892587	0.000361483	4.5858	2.57847	Yes
Bacteria	Proteobacteria	Deltaproteobacteria	Oligoflexales	uncultured_Roseobacter_sp.	unclassified	1.36217	10.5026	0.0118906	0.0498273	0.00260428	0.527771	0.596302	-
Bacteria	Firmicutes	Clostridia	Clostridiales	Lachnospiraceae	[Eubacterium]_hallii_group	-1.3405	10.0014	0.00357129	0.0224481	0.00520323	0.00238185	0.0903598	-
Bacteria	Firmicutes	Clostridia	Clostridiales	Lachnospiraceae	Blautia	-1.37664	11.5201	0.00783434	0.0383012	0.0101791	0.144763	0.386381	-
Bacteria	Firmicutes	Clostridia	Clostridiales	Lachnospiraceae	Dorea	-1.5302	10.1941	0.000860785	0.00631242	0.00107543	0.00218954	0.118049	-
Bacteria	Cyanobacteria	Chloroplast	unclassified	unclassified	unclassified	-1.70873	12.2002	0.00519096	0.029802	0.00260428	0.527771	0.596302	-
Bacteria	Bacteroidetes	Bacteroidia	Bacteroidales	Porphyromonadaceae	Porphyromonas	-1.71438	11.6734	0.00736317	0.0381153	0.00248763	0.0544209	0.378587	-
Bacteria	Actinobacteria	Actinobacteria	Corynebacteriales	Corynebacteriaceae	Corynebacterium	-1.8341	13.0218	0.0110567	0.0486493	0.00457911	0.0353811	1.15461	-
Bacteria	Firmicutes	Clostridia	Clostridiales	Lachnospiraceae	Lachnoclostridium	-1.86221	10.296	4.79437e-06	0.000105476	9.80087e-06	0.0141519	0.136661	-
Bacteria	Firmicutes	Clostridia	Clostridiales	Lachnospiraceae	Coprococcus_2	-1.86276	9.94863	4.76549e-06	0.000105476	9.80087e-06	0	0.0814048	-
Bacteria	Bacteroidetes	Bacteroidia	Bacteroidales	Prevotellaceae	Prevotella_7	-2.26632	13.2213	0.000180177	0.00226509	7.66472e-05	0.239021	1.79973	-
Bacteria	Firmicutes	Bacilli	Lactobacillales	Streptococcaceae	Lactococcus	-2.44247	10.9112	3.92664e-07	3.45544e-05	6.69871e-07	0.013941	0.302364	-
Bacteria	Firmicutes	Clostridia	Clostridiales	Ruminococcaceae	Ruminococcaceae_UCG-013	-2.50135	10.9991	3.86334e-05	0.000566624	8.03832e-06	0.00249499	0.324798	-
Bacteria	Actinobacteria	Actinobacteria	Bifidobacteriales	Bifidobacteriaceae	Bifidobacterium	-3.04303	12.5717	1.77771e-05	0.000312877	4.27525e-07	0.292857	0.777111	-
Bacteria	Verrucomicrobia	Verrucomicrobiae	Verrucomicrobiales	Verrucomicrobiaceae	Akkermansia	-3.38597	12.553	3.08321e-06	0.000105476	2.36161e-08	0.0161473	1.07452	-

## Sheet: Forehead otu Pre vs In
Differential abundance analysis of bacterial taxa between forehead preflight and inflight samples at the OTU level.
Green and red arrows indicate taxa more or less abundant in preflight samples
								EdgeR				DESeq2	Mean Relative Abundance (%)		Core microbiome
OUT_ID	Bacteria	Phylum	Class	Order	Family	Genus	Species	log2FoldChange	logCPM	pvalue	FDR	FDR	Preflight	Inflight
Otu000095	Bacteria	Proteobacteria	Gammaproteobacteria	Aeromonadales	Aeromonadaceae	Aeromonas	Aeromonas_hydrophila	2.85413	12.7294	0.0109153	0.0289456	1.44185e-05	1.18465	0.323803	-
Otu000058	Bacteria	Proteobacteria	Gammaproteobacteria	Pseudomonadales	Pseudomonadaceae	Pseudomonas	unclassified	2.59811	13.9766	0.00169906	0.00677136	1.1572e-05	2.76417	0.831209	Yes
Otu000154	Bacteria	Proteobacteria	Betaproteobacteria	Rhodocyclales	Rhodocyclaceae	Zoogloea	uncultured_bacterium	2.55811	11.0307	5.01703e-08	1.82285e-06	2.40165e-08	0.345577	0.0321902	Yes
Otu000061	Bacteria	Proteobacteria	Betaproteobacteria	Burkholderiales	Comamonadaceae	Aquabacterium	uncultured_bacterium	2.48867	12.9274	0.000762547	0.00346323	1.7857e-05	1.31413	0.17209	Yes
Otu003460	Bacteria	Proteobacteria	Gammaproteobacteria	Pseudomonadales	Pseudomonadaceae	Pseudomonas	unclassified	2.00699	10.727	1.33159e-05	0.000181429	1.1572e-05	0.197597	0.0247884	-
Otu000286	Bacteria	Proteobacteria	Betaproteobacteria	Burkholderiales	Oxalobacteraceae	Massilia	unclassified	1.8763	10.7466	0.000746308	0.00346323	0.000292333	0.239221	0.010023	-
Otu000012	Bacteria	Bacteroidetes	Flavobacteriia	Flavobacteriales	Flavobacteriaceae	Cloacibacterium	uncultured_bacterium	1.85639	16.2933	0.00124205	0.00520704	0.000371714	13.1779	3.8183	Yes
Otu000253	Bacteria	Actinobacteria	Actinobacteria	Micrococcales	Micrococcaceae	Micrococcus	Micrococcus_luteus	1.5299	10.7095	0.00304619	0.0107108	0.00163807	0.228291	0.0193327	-
Otu000150	Bacteria	Proteobacteria	Gammaproteobacteria	Enterobacteriales	Enterobacteriaceae	Yersinia	unclassified	1.46217	11.5859	0.0111533	0.0289456	0.0035035	0.374298	0.161306	-
Otu000031	Bacteria	Proteobacteria	Gammaproteobacteria	Pseudomonadales	Moraxellaceae	Acinetobacter	Acinetobacter_guillouiae	1.45713	14.5221	0.014699	0.0356043	0.00585949	3.62139	1.51139	Yes
Otu002093	Bacteria	Proteobacteria	Gammaproteobacteria	Pseudomonadales	Moraxellaceae	Acinetobacter	unclassified	1.44612	12.4628	0.0120529	0.0305526	0.00666493	0.753087	0.287552	Yes
Otu000166	Bacteria	Proteobacteria	Gammaproteobacteria	Xanthomonadales	Xanthomonadaceae	Stenotrophomonas	[Pseudomonas]_geniculata	1.40804	12.3676	0.0181846	0.0389035	0.00585949	0.829179	0.246763	Yes
Otu000155	Bacteria	Proteobacteria	Alphaproteobacteria	Sphingomonadales	Sphingomonadaceae	Novosphingobium	Novosphingobium_resinovorum	1.21955	10.7825	0.0186864	0.0391696	0.0122554	0.257206	0.0769672	-
Otu000256	Bacteria	Firmicutes	Bacilli	Lactobacillales	Lactobacillaceae	Lactobacillus	unclassified	0.994127	9.2288	0.0152812	0.0362097	0.0134293	0.0402217	0.00571657	-
Otu000183	Bacteria	Bacteroidetes	Flavobacteriia	Flavobacteriales	Flavobacteriaceae	Capnocytophaga	Capnocytophaga_gingivalis	-0.944027	9.66897	0.0257726	0.0492844	0.0307505	0.0143021	0.048172	-
Otu000175	Bacteria	Proteobacteria	Betaproteobacteria	Neisseriales	Neisseriaceae	Kingella	uncultured_bacterium	-1.16198	9.71491	0.0099903	0.0279216	0.0104828	0.00766805	0.0540851	-
Otu000157	Bacteria	Actinobacteria	Actinobacteria	Actinomycetales	Actinomycetaceae	Actinomyces	Actinomyces_naeslundii	-1.18172	11.4589	0.0242017	0.0479634	0.018078	0.109186	0.203973	-
Otu000037	Bacteria	Firmicutes	Clostridia	Clostridiales	Lachnospiraceae	Coprococcus_2	uncultured_bacterium	-1.30404	11.7181	0.0182026	0.0389035	0.0134293	0	0.297185	-
Otu000172	Bacteria	Firmicutes	Bacilli	Lactobacillales	Streptococcaceae	Lactococcus	Lactococcus_lactis	-1.34736	10.6052	0.0103392	0.0281743	0.0076393	0.013941	0.33505	-
Otu000057	Bacteria	Firmicutes	Clostridia	Clostridiales	Ruminococcaceae	Faecalibacterium	uncultured_organism	-1.38089	12.5607	0.0171006	0.0380401	0.0134293	0.0637852	0.482382	-
Otu000051	Bacteria	Firmicutes	Negativicutes	Selenomonadales	Acidaminococcaceae	Phascolarctobacterium	uncultured_organism	-1.40039	11.5749	0.0159687	0.0370338	0.00801537	0.00217733	0.261823	-
Otu000003	Bacteria	Actinobacteria	Actinobacteria	Corynebacteriales	Corynebacteriaceae	Corynebacterium_1	Corynebacterium_macginleyi	-1.42287	15.0958	0.0055382	0.0177548	0.00209046	1.70325	3.25872	Yes
Otu000029	Bacteria	Firmicutes	Bacilli	Bacillales	Family_XI	Gemella	uncultured_bacterium	-1.42745	12.0641	0.023089	0.0466055	0.00827253	0.202929	0.373966	-
Otu000014	Bacteria	Firmicutes	Bacilli	Lactobacillales	Streptococcaceae	Streptococcus	Streptococcus_salivarius_subsp._thermophilus	-1.58066	12.9059	0.00532889	0.0176015	0.00114324	0.270721	0.553377	-
Otu000077	Bacteria	Actinobacteria	Actinobacteria	Corynebacteriales	Corynebacteriaceae	Corynebacterium	uncultured_bacterium	-1.66627	10.6102	0.000700298	0.00346323	0.000676394	0.030674	0.114886	-
Otu000030	Bacteria	Firmicutes	Bacilli	Lactobacillales	Carnobacteriaceae	Granulicatella	uncultured_organism	-1.80507	12.2877	0.00182545	0.00686117	0.00036226	0.344283	0.357824	-
Otu000047	Bacteria	Bacteroidetes	Bacteroidia	Bacteroidales	Porphyromonadaceae	Porphyromonas	uncultured_bacterium	-1.81013	10.749	0.00173943	0.00677136	0.00036226	0.0544209	0.104087	-
Otu000161	Bacteria	Firmicutes	Clostridia	Clostridiales	Family_XIII	[Eubacterium]_nodatum_group	unclassified	-1.83922	10.1441	0.000136647	0.00106389	0.000101449	0.0043232	0.149214	-
Otu000112	Bacteria	Actinobacteria	Actinobacteria	Corynebacteriales	Corynebacteriaceae	Corynebacterium	Corynebacterium_durum	-1.8548	10.1765	5.61233e-05	0.000679715	3.92359e-05	0.00470706	0.0702274	-
Otu000096	Bacteria	Actinobacteria	Actinobacteria	Corynebacteriales	Corynebacteriaceae	Corynebacterium_1	Corynebacterium_ureicelerivorans	-1.89741	12.4537	0.00325498	0.0110873	0.000300949	0.117216	0.541607	-
Otu000065	Bacteria	Firmicutes	Clostridia	Clostridiales	Lachnospiraceae	Lachnoclostridium	uncultured_Ruminococcus_sp.	-1.95906	13.4652	0.0124054	0.0307314	0.00212752	0.0042427	0.981548	-
Otu000021	Bacteria	Actinobacteria	Actinobacteria	Corynebacteriales	Corynebacteriaceae	uncultured	uncultured_bacterium	-2.0148	14.7239	0.000157515	0.00114461	2.02301e-05	0.781116	2.47681	Yes
Otu000046	Bacteria	Firmicutes	Clostridia	Clostridiales	Lachnospiraceae	Blautia	uncultured_Ruminococcus_sp.	-2.03601	11.8799	0.0026347	0.00957274	0.000261854	0.0272469	0.274872	-
Otu000079	Bacteria	Firmicutes	Clostridia	Clostridiales	Family_XI	Anaerococcus	uncultured_bacterium	-2.05948	11.5161	1.31313e-06	3.57829e-05	8.81323e-07	0.0912475	0.353139	-
Otu000038	Bacteria	Fusobacteria	Fusobacteriia	Fusobacteriales	Fusobacteriaceae	Fusobacterium	Fusobacterium_periodonticum	-2.0665	11.8461	0.000426537	0.00258292	0.000112409	0.0952315	0.333127	-
Otu000004	Bacteria	Firmicutes	Clostridia	Clostridiales	Lachnospiraceae	Pseudobutyrivibrio	unclassified	-2.08227	14.6396	0.0251954	0.049041	0.00138279	0.0815649	2.19008	-
Otu000005	Bacteria	Firmicutes	Bacilli	Lactobacillales	Streptococcaceae	Streptococcus	unclassified	-2.19939	14.7999	9.2777e-06	0.000168545	8.81323e-07	1.46837	2.54328	Yes
Otu000011	Bacteria	Bacteroidetes	Bacteroidia	Bacteroidales	Prevotellaceae	Prevotella_7	Prevotella_melaninogenica	-2.25187	13.4335	0.000955033	0.00416394	7.30281e-05	0.206541	1.02292	-
Otu000002	Bacteria	Firmicutes	Bacilli	Bacillales	Staphylococcaceae	Staphylococcus	unclassified	-2.29231	18.5822	6.24643e-05	0.000680861	8.57921e-07	16.1752	31.9879	Yes
Otu002931	Bacteria	Firmicutes	Bacilli	Lactobacillales	Streptococcaceae	Streptococcus	unclassified	-2.31988	11.9198	0.000128656	0.00106389	5.99491e-06	0.151998	0.294861	-
Otu000017	Bacteria	Firmicutes	Clostridia	Clostridiales	Lachnospiraceae	Blautia	Ruminococcus_sp._5_1_39BFAA	-2.328	13.9215	0.00639616	0.0199195	0.000226591	0.060549	1.23156	-
Otu000010	Bacteria	Firmicutes	Clostridia	Clostridiales	Lachnospiraceae	Dorea	uncultured_bacterium	-2.34549	13.7689	0.00720448	0.021224	0.000300949	0.00218954	0.954147	-
Otu000064	Bacteria	Firmicutes	Clostridia	Clostridiales	Lachnospiraceae	[Eubacterium]_hallii_group	uncultured_organism	-2.35842	11.7776	0.00050274	0.0026157	1.62442e-05	0.00238185	0.254387	-
Otu000016	Bacteria	Firmicutes	Clostridia	Clostridiales	Lachnospiraceae	Blautia	unclassified	-2.3922	13.7901	0.00697931	0.0211318	0.00016292	0.0436914	0.997964	-
Otu000041	Bacteria	Actinobacteria	Actinobacteria	Actinomycetales	Actinomycetaceae	Actinomyces	Actinomyces_odontolyticus	-2.42951	11.9077	1.29406e-05	0.000181429	4.17864e-06	0.140998	0.319134	-
Otu000056	Bacteria	Firmicutes	Clostridia	Clostridiales	Lachnospiraceae	Roseburia	unclassified	-2.43157	12.7229	0.000503942	0.0026157	7.11094e-06	0.00870277	0.51341	-
Otu000135	Bacteria	Proteobacteria	Betaproteobacteria	Burkholderiales	Burkholderiaceae	Lautropia	uncultured_bacterium	-2.43667	11.1056	0.000105281	0.000956301	1.1572e-05	0.0313396	0.236082	-
Otu000027	Bacteria	Firmicutes	Clostridia	Clostridiales	Lachnospiraceae	Blautia	uncultured_Lachnospiraceae_bacterium	-2.57163	12.6529	0.000488524	0.0026157	1.1572e-05	0.0108103	0.524431	-
Otu000013	Bacteria	Firmicutes	Clostridia	Clostridiales	Lachnospiraceae	Fusicatenibacter	unclassified	-2.65152	13.6414	0.000204284	0.00139169	1.1572e-05	0.0855445	0.876627	-
Otu000025	Bacteria	Bacteroidetes	Bacteroidia	Bacteroidales	Bacteroidaceae	Bacteroides	unclassified	-2.69586	13.0085	0.000241885	0.00155091	8.30032e-06	0.0310568	0.542254	-
Otu000116	Bacteria	Bacteroidetes	Bacteroidia	Bacteroidales	Bacteroidaceae	Bacteroides	Bacteroides_thetaiotaomicron	-2.74401	11.357	2.0695e-06	4.51152e-05	8.57921e-07	0.0208221	0.165454	-
Otu000066	Bacteria	Firmicutes	Clostridia	Clostridiales	Lachnospiraceae	Lachnoclostridium	Ruminococcus_torques_ATCC_27756	-2.8071	12.1007	7.44898e-05	0.000738127	8.57921e-07	0.00892113	0.30435	-
Otu000774	Bacteria	Firmicutes	Bacilli	Lactobacillales	Streptococcaceae	Streptococcus	unclassified	-2.99032	11.6026	1.38551e-09	7.551e-08	1.02133e-09	0.0682981	0.427118	-
Otu000089	Bacteria	Fusobacteria	Fusobacteriia	Fusobacteriales	Leptotrichiaceae	Leptotrichia	unclassified	-3.24889	11.3129	3.74284e-10	4.0797e-08	4.99116e-10	0.0260425	0.250914	-

## Sheet: Forehead otu Pre vs Post
Differential abundance analysis of bacterial taxa between forehead preflight and postflight samples at the OTU level.
Green and red arrows indicate taxa more or less abundant in preflight samples
								EdgeR				DESeq2	Mean Relative Abundance (%)		Core microbiome
OUT_ID	Bacteria	Phylum	Class	Order	Family	Genus	Species	log2FoldChange	logCPM	pvalue	FDR	FDR	Preflight	Postflight
Otu000018	Bacteria	Proteobacteria	Gammaproteobacteria	Alteromonadales	Pseudoalteromonadaceae	Pseudoalteromonas	uncultured_proteobacterium	6.82516	17.0628	0.000387767	0.00352221	7.93929e-17	18.0796	5.53953	-
Otu000032	Bacteria	Proteobacteria	Gammaproteobacteria	Vibrionales	Vibrionaceae	Vibrio	Vibrio_metschnikovii	5.65669	15.6783	0.000578198	0.00420157	1.53225e-12	6.83396	2.14539	-
Otu000095	Bacteria	Proteobacteria	Gammaproteobacteria	Aeromonadales	Aeromonadaceae	Aeromonas	Aeromonas_hydrophila	3.66229	13.2667	0.00477445	0.0236552	1.93432e-07	1.18465	0.454005	-
Otu000036	Bacteria	Proteobacteria	Alphaproteobacteria	Sphingomonadales	Sphingomonadaceae	Sphingomonas	unclassified	3.25497	15.1996	0.000350005	0.00346823	3.18904e-07	4.74457	1.009	Yes
Otu002315	Bacteria	Proteobacteria	Gammaproteobacteria	Pseudomonadales	Pseudomonadaceae	Pseudomonas	Pseudomonas_andersonii	2.3919	11.6998	0.000266559	0.00290549	1.9601e-05	0.408614	0.105553	-
Otu000242	Bacteria	Proteobacteria	Gammaproteobacteria	Pseudomonadales	Pseudomonadaceae	Pseudomonas	unclassified	2.11398	11.0708	0.000247156	0.00290549	9.77392e-05	0.226982	0.00413922	-
Otu000191	Bacteria	Proteobacteria	Alphaproteobacteria	Rhizobiales	Methylobacteriaceae	Methylobacterium	Methylobacterium_aerolatum	2.06018	11.7605	0.00447477	0.0232262	0.000614843	0.332802	0.131618	-
Otu000058	Bacteria	Proteobacteria	Gammaproteobacteria	Pseudomonadales	Pseudomonadaceae	Pseudomonas	unclassified	1.97429	14.543	0.00118435	0.00717188	7.3566e-05	2.76417	1.29317	Yes
Otu000061	Bacteria	Proteobacteria	Betaproteobacteria	Burkholderiales	Comamonadaceae	Aquabacterium	uncultured_bacterium	1.71933	13.5433	0.0106988	0.0420765	0.00285809	1.31413	0.335898	Yes
Otu000027	Bacteria	Firmicutes	Clostridia	Clostridiales	Lachnospiraceae	Blautia	uncultured_Lachnospiraceae_bacterium	-0.927279	9.77349	0.0108086	0.0420765	0.0183473	0.0108103	0.0371926	-
Otu000116	Bacteria	Bacteroidetes	Bacteroidia	Bacteroidales	Bacteroidaceae	Bacteroides	Bacteroides_thetaiotaomicron	-1.16708	10.8779	0.0131631	0.0494752	0.0231848	0.0208221	0.162904	-
Otu000064	Bacteria	Firmicutes	Clostridia	Clostridiales	Lachnospiraceae	[Eubacterium]_hallii_group	uncultured_organism	-1.40286	10.0789	0.00195727	0.0112286	0.00282739	0.00238185	0.0903598	-
Otu000065	Bacteria	Firmicutes	Clostridia	Clostridiales	Lachnospiraceae	Lachnoclostridium	uncultured_Ruminococcus_sp.	-1.47757	10.0449	0.000558613	0.00420157	0.00129328	0.0042427	0.085881	-
Otu000112	Bacteria	Actinobacteria	Actinobacteria	Corynebacteriales	Corynebacteriaceae	Corynebacterium	Corynebacterium_durum	-1.49007	11.0662	0.00885272	0.0385979	0.00573551	0.00470706	0.237998	-
Otu000183	Bacteria	Bacteroidetes	Flavobacteriia	Flavobacteriales	Flavobacteriaceae	Capnocytophaga	Capnocytophaga_gingivalis	-1.51124	11.3043	0.00937208	0.0392907	0.00573551	0.0143021	0.24469	-
Otu000010	Bacteria	Firmicutes	Clostridia	Clostridiales	Lachnospiraceae	Dorea	uncultured_bacterium	-1.54826	10.2471	0.000899196	0.00576543	0.0012999	0.00218954	0.107371	-
Otu000017	Bacteria	Firmicutes	Clostridia	Clostridiales	Lachnospiraceae	Blautia	Ruminococcus_sp._5_1_39BFAA	-1.57785	10.7824	0.000709878	0.00483605	0.00135833	0.060549	0.172764	-
Otu000047	Bacteria	Bacteroidetes	Bacteroidia	Bacteroidales	Porphyromonadaceae	Porphyromonas	uncultured_bacterium	-1.75898	11.7273	0.00626471	0.0284522	0.00163837	0.0544209	0.360634	-
Otu000080	Bacteria	Cyanobacteria	Chloroplast	unclassified	unclassified	unclassified	unclassified	-1.77859	12.2791	0.00361781	0.0197171	0.00152424	0.143849	0.397575	-
Otu000077	Bacteria	Actinobacteria	Actinobacteria	Corynebacteriales	Corynebacteriaceae	Corynebacterium	uncultured_bacterium	-1.83867	12.8491	0.00590082	0.0279648	0.00279305	0.030674	0.91661	-
Otu000037	Bacteria	Firmicutes	Clostridia	Clostridiales	Lachnospiraceae	Coprococcus_2	uncultured_bacterium	-1.97115	10.0737	1.64096e-06	8.94324e-05	5.29816e-06	0	0.0814048	-
Otu000014	Bacteria	Firmicutes	Bacilli	Lactobacillales	Streptococcaceae	Streptococcus	Streptococcus_salivarius_subsp._thermophilus	-2.32543	13.669	0.000438332	0.00367525	1.9601e-05	0.270721	1.5775	-
Otu000172	Bacteria	Firmicutes	Bacilli	Lactobacillales	Streptococcaceae	Lactococcus	Lactococcus_lactis	-2.51171	10.9459	1.2162e-07	1.32566e-05	3.18904e-07	0.013941	0.302364	-
Otu000011	Bacteria	Bacteroidetes	Bacteroidia	Bacteroidales	Prevotellaceae	Prevotella_7	Prevotella_melaninogenica	-2.5517	13.2463	3.89372e-05	0.000707358	7.04952e-06	0.206541	1.65402	-
Otu002931	Bacteria	Firmicutes	Bacilli	Lactobacillales	Streptococcaceae	Streptococcus	unclassified	-2.59799	12.4193	7.12028e-05	0.00110873	4.56742e-06	0.151998	0.618224	-
Otu000310	Bacteria	Firmicutes	Clostridia	Clostridiales	Ruminococcaceae	Ruminococcaceae_UCG-013	unclassified	-2.62015	11.2044	3.85569e-05	0.000707358	4.56742e-06	0.00249499	0.324798	-
Otu000023	Bacteria	Actinobacteria	Actinobacteria	Bifidobacteriales	Bifidobacteriaceae	Bifidobacterium	unclassified	-3.15438	12.6544	1.18681e-05	0.000323406	1.93432e-07	0.292735	0.775063	-
Otu000040	Bacteria	Verrucomicrobia	Verrucomicrobiae	Verrucomicrobiales	Verrucomicrobiaceae	Akkermansia	unclassified	-3.50122	12.7693	3.23582e-06	0.000117568	3.09666e-08	0.0161473	1.07452	-

## Sheet: Nares genus Pre vs In
Differential abundance analysis of bacterial taxa between nares preflight and inflight samples at the genus level.
Green and red arrows indicate taxa more or less abundant in preflight samples
						EdgeR				DESeq2	Mean Relative Abundance (%)		Core microbiome
Bacteria	Phylum	Class	Order	Family	Genus	log2FoldChange	logCPM	pvalue	FDR	FDR	Preflight	Inflight
Bacteria	Bacteroidetes	Flavobacteriia	Flavobacteriales	Flavobacteriaceae	Cloacibacterium	2.99428	12.3325	2.82642e-07	7.91398e-06	1.52171e-10	1.08971	0.394283	Yes
Bacteria	Proteobacteria	Betaproteobacteria	Rhodocyclales	Rhodocyclaceae	Dechloromonas	1.79992	9.94208	0.000742803	0.00693283	0.000195575	0.208272	0.194591	Yes
Bacteria	Verrucomicrobia	Verrucomicrobiae	Verrucomicrobiales	Verrucomicrobiaceae	Akkermansia	-1.22081	7.32401	0.00790164	0.0316066	0.00186464	0.000397913	0.00950531	-
Bacteria	Actinobacteria	Actinobacteria	Corynebacteriales	Corynebacteriaceae	Corynebacterium_1	-1.23143	19.5805	0.00266162	0.0124209	0.00250624	38.6794	43.6971	Yes
Bacteria	Actinobacteria	Actinobacteria	Corynebacteriales	Corynebacteriaceae	uncultured	-1.28367	15.0193	0.00256832	0.0124209	0.00204796	2.42959	2.34519	Yes
Bacteria	Actinobacteria	Actinobacteria	Bifidobacteriales	Bifidobacteriaceae	Bifidobacterium	-1.54504	8.17091	0.0020936	0.0124209	0.000993452	0.00452496	0.0499892	-
Bacteria	Firmicutes	Bacilli	Bacillales	Staphylococcaceae	Staphylococcus	-2.00268	18.9766	4.54874e-06	6.36824e-05	1.30718e-06	27.7418	38.3988	Yes

## Sheet: Nares genus Pre vs Post
Differential abundance analysis of bacterial taxa between nares preflight and postflight samples at the genus level.
Green and red arrows indicate taxa more or less abundant in preflight samples
						EdgeR				DESeq2	Mean Relative Abundance (%)		Core microbiome
Bacteria	Phylum	Class	Order	Family	Genus	log2FoldChange	logCPM	pvalue	FDR	FDR	Preflight	Postflight
Bacteria	Proteobacteria	Gammaproteobacteria	Alteromonadales	Pseudoalteromonadaceae	Pseudoalteromonas	4.1222	13.3394	0.00360489	0.0369818	4.62401e-08	2.91721	2.83014	-
Bacteria	Actinobacteria	Actinobacteria	Bifidobacteriales	Bifidobacteriaceae	Bifidobacterium	-1.51084	8.8292	0.00396234	0.0369818	0.0044683	0.00452496	0.354479	-
Bacteria	Verrucomicrobia	Verrucomicrobiae	Verrucomicrobiales	Verrucomicrobiaceae	Akkermansia	-1.65582	8.43065	0.000366504	0.0102621	0.000565516	0.000397913	0.212339	-

[truncated: 10 more sheets: Nares otu Pre vs In, Nares otu Pre vs Post, Tongue genus Pre vs In, Tongue genus Pre vs Post, Tongue otu Pre vs In, Tongue otu Pre vs Post, GI genus Pre vs In, GI genus Pre vs Post, GI otu Pre vs In, GI otu Pre vs Post]
