# Supplementary material for: Study of the impact of long-duration space missions at the International Space Station on the astronaut microbiome
Source: Sci Rep. 2019 Jul 9;9:9911. doi: 10.1038/s41598-019-46303-8 (PMC6616552; doi:10.1038/s41598-019-46303-8)
Supplement: Supplementary file 7 — Supplementary Table S6 [file 41598_2019_46303_MOESM7_ESM.xlsx]

## Sheet: tongue.core.genus
Core preflight tongue microbiome (Genus)
Bacteria	Phylum	Class	Order	Family	Genus
Bacteria	Bacteroidetes	Bacteroidia	Bacteroidales	Prevotellaceae	Prevotella_6
Bacteria	Bacteroidetes	Flavobacteriia	Flavobacteriales	Flavobacteriaceae	Bergeyella
Bacteria	Firmicutes	Bacilli	Lactobacillales	Streptococcaceae	Streptococcus
Bacteria	Proteobacteria	Gammaproteobacteria	Pasteurellales	Pasteurellaceae	Haemophilus
Bacteria	Firmicutes	Bacilli	Lactobacillales	Carnobacteriaceae	Granulicatella
Bacteria	Actinobacteria	Actinobacteria	Actinomycetales	Actinomycetaceae	Actinomyces
Bacteria	Actinobacteria	Actinobacteria	Corynebacteriales	Corynebacteriaceae	Corynebacterium
Bacteria	Firmicutes	Bacilli	Lactobacillales	unclassified	unclassified
Bacteria	Proteobacteria	Betaproteobacteria	Burkholderiales	Burkholderiaceae	Lautropia
Bacteria	Firmicutes	Bacilli	Bacillales	Family_XI	Gemella
Bacteria	Fusobacteria	Fusobacteriia	Fusobacteriales	Fusobacteriaceae	Fusobacterium
Bacteria	Actinobacteria	Actinobacteria	Micrococcales	Micrococcaceae	Rothia
Bacteria	Firmicutes	Negativicutes	Selenomonadales	Veillonellaceae	Megasphaera
Bacteria	Bacteroidetes	Bacteroidia	Bacteroidales	Prevotellaceae	Prevotella_7
Bacteria	Bacteroidetes	Bacteroidia	Bacteroidales	Prevotellaceae	Alloprevotella
Bacteria	Fusobacteria	Fusobacteriia	Fusobacteriales	Leptotrichiaceae	Leptotrichia
Bacteria	Firmicutes	Erysipelotrichia	Erysipelotrichales	Erysipelotrichaceae	Solobacterium
Bacteria	Proteobacteria	Epsilonproteobacteria	Campylobacterales	Campylobacteraceae	Campylobacter
Bacteria	Firmicutes	Negativicutes	Selenomonadales	Veillonellaceae	Selenomonas_3
Bacteria	Firmicutes	Clostridia	Clostridiales	Lachnospiraceae	Lachnoanaerobaculum
Bacteria	Bacteroidetes	Flavobacteriia	Flavobacteriales	Flavobacteriaceae	Capnocytophaga
Bacteria	Bacteroidetes	Bacteroidia	Bacteroidales	Porphyromonadaceae	Porphyromonas
Bacteria	Bacteroidetes	Bacteroidia	Bacteroidales	Prevotellaceae	Prevotella
Bacteria	Actinobacteria	Coriobacteriia	Coriobacteriales	Coriobacteriaceae	Atopobium
Bacteria	Firmicutes	Clostridia	Clostridiales	Lachnospiraceae	Catonella
Bacteria	Firmicutes	Clostridia	Clostridiales	Peptostreptococcaceae	Peptostreptococcus
Bacteria	Firmicutes	Clostridia	Clostridiales	Lachnospiraceae	Stomatobaculum
Bacteria	Firmicutes	Negativicutes	Selenomonadales	Veillonellaceae	Veillonella
Bacteria	Firmicutes	Clostridia	Clostridiales	Lachnospiraceae	Oribacterium

## Sheet: tongue.core.otu
Core preflight tongue microbiome (otu)
OUT_ID	Bacteria	Phylum	Class	Order	Family	Genus	Species
Otu000067	Bacteria	Bacteroidetes	Bacteroidia	Bacteroidales	Prevotellaceae	Prevotella_6	unclassified
Otu000157	Bacteria	Actinobacteria	Actinobacteria	Actinomycetales	Actinomycetaceae	Actinomyces	Actinomyces_naeslundii
Otu000177	Bacteria	Bacteroidetes	Flavobacteriia	Flavobacteriales	Flavobacteriaceae	Bergeyella	uncultured_bacterium
Otu000005	Bacteria	Firmicutes	Bacilli	Lactobacillales	Streptococcaceae	Streptococcus	unclassified
Otu000030	Bacteria	Firmicutes	Bacilli	Lactobacillales	Carnobacteriaceae	Granulicatella	uncultured_organism
Otu000041	Bacteria	Actinobacteria	Actinobacteria	Actinomycetales	Actinomycetaceae	Actinomyces	Actinomyces_odontolyticus
Otu000774	Bacteria	Firmicutes	Bacilli	Lactobacillales	Streptococcaceae	Streptococcus	unclassified
Otu000112	Bacteria	Actinobacteria	Actinobacteria	Corynebacteriales	Corynebacteriaceae	Corynebacterium	Corynebacterium_durum
Otu002931	Bacteria	Firmicutes	Bacilli	Lactobacillales	Streptococcaceae	Streptococcus	unclassified
Otu001300	Bacteria	Firmicutes	Bacilli	Lactobacillales	unclassified	unclassified	unclassified
Otu000135	Bacteria	Proteobacteria	Betaproteobacteria	Burkholderiales	Burkholderiaceae	Lautropia	uncultured_bacterium
Otu000029	Bacteria	Firmicutes	Bacilli	Bacillales	Family_XI	Gemella	uncultured_bacterium
Otu000038	Bacteria	Fusobacteria	Fusobacteriia	Fusobacteriales	Fusobacteriaceae	Fusobacterium	Fusobacterium_periodonticum
Otu000014	Bacteria	Firmicutes	Bacilli	Lactobacillales	Streptococcaceae	Streptococcus	Streptococcus_salivarius_subsp._thermophilus
Otu000015	Bacteria	Actinobacteria	Actinobacteria	Micrococcales	Micrococcaceae	Rothia	uncultured_organism
Otu000068	Bacteria	Bacteroidetes	Bacteroidia	Bacteroidales	Prevotellaceae	Prevotella	Prevotella_pallens
Otu000105	Bacteria	Fusobacteria	Fusobacteriia	Fusobacteriales	Leptotrichiaceae	Leptotrichia	unclassified
Otu000409	Bacteria	Actinobacteria	Actinobacteria	Micrococcales	Micrococcaceae	Rothia	unclassified
Otu000053	Bacteria	Firmicutes	Negativicutes	Selenomonadales	Veillonellaceae	Megasphaera	Megasphaera_micronuciformis
Otu000098	Bacteria	Actinobacteria	Actinobacteria	Actinomycetales	Actinomycetaceae	Actinomyces	Actinomyces_sp._oral_clone_DR002
Otu000011	Bacteria	Bacteroidetes	Bacteroidia	Bacteroidales	Prevotellaceae	Prevotella_7	Prevotella_melaninogenica
Otu000071	Bacteria	Bacteroidetes	Bacteroidia	Bacteroidales	Prevotellaceae	Alloprevotella	uncultured_Bacteroidetes_bacterium
Otu000089	Bacteria	Fusobacteria	Fusobacteriia	Fusobacteriales	Leptotrichiaceae	Leptotrichia	unclassified
Otu000199	Bacteria	Firmicutes	Erysipelotrichia	Erysipelotrichales	Erysipelotrichaceae	Solobacterium	Solobacterium_moorei
Otu000117	Bacteria	Proteobacteria	Epsilonproteobacteria	Campylobacterales	Campylobacteraceae	Campylobacter	unclassified
Otu000122	Bacteria	Firmicutes	Negativicutes	Selenomonadales	Veillonellaceae	Selenomonas_3	uncultured_organism
Otu000047	Bacteria	Bacteroidetes	Bacteroidia	Bacteroidales	Porphyromonadaceae	Porphyromonas	uncultured_bacterium
Otu000048	Bacteria	Bacteroidetes	Bacteroidia	Bacteroidales	Prevotellaceae	Prevotella	unclassified
Otu002841	Bacteria	Bacteroidetes	Bacteroidia	Bacteroidales	Prevotellaceae	Prevotella_7	unclassified
Otu000102	Bacteria	Actinobacteria	Coriobacteriia	Coriobacteriales	Coriobacteriaceae	Atopobium	unclassified
Otu000258	Bacteria	Firmicutes	Clostridia	Clostridiales	Lachnospiraceae	Catonella	uncultured_bacterium
Otu003469	Bacteria	Firmicutes	Bacilli	Lactobacillales	Streptococcaceae	Streptococcus	unclassified
Otu000092	Bacteria	Firmicutes	Clostridia	Clostridiales	Peptostreptococcaceae	Peptostreptococcus	uncultured_organism
Otu003359	Bacteria	Firmicutes	Bacilli	Lactobacillales	Streptococcaceae	Streptococcus	unclassified
Otu000201	Bacteria	Firmicutes	Clostridia	Clostridiales	Lachnospiraceae	Oribacterium	uncultured_organism
Otu004044	Bacteria	Firmicutes	Negativicutes	Selenomonadales	Veillonellaceae	Veillonella	unclassified
Otu000104	Bacteria	Firmicutes	Clostridia	Clostridiales	Lachnospiraceae	Oribacterium	uncultured_Oribacterium_sp.
Otu000599	Bacteria	Firmicutes	Negativicutes	Selenomonadales	Veillonellaceae	Veillonella	unclassified

## Sheet: Nares.core.otu
Core preflight nares microbiome (otu)
OUT_ID	Bacteria	Phylum	Class	Order	Family	Genus	Species
Otu000045	Bacteria	Proteobacteria	Betaproteobacteria	Rhodocyclales	Rhodocyclaceae	Dechloromonas	unclassified
Otu000031	Bacteria	Proteobacteria	Gammaproteobacteria	Pseudomonadales	Moraxellaceae	Acinetobacter	Acinetobacter_guillouiae
Otu000002	Bacteria	Firmicutes	Bacilli	Bacillales	Staphylococcaceae	Staphylococcus	unclassified
Otu000058	Bacteria	Proteobacteria	Gammaproteobacteria	Pseudomonadales	Pseudomonadaceae	Pseudomonas	unclassified
Otu000012	Bacteria	Bacteroidetes	Flavobacteriia	Flavobacteriales	Flavobacteriaceae	Cloacibacterium	uncultured_bacterium
Otu000005	Bacteria	Firmicutes	Bacilli	Lactobacillales	Streptococcaceae	Streptococcus	unclassified
Otu000021	Bacteria	Actinobacteria	Actinobacteria	Corynebacteriales	Corynebacteriaceae	uncultured	uncultured_bacterium
Otu000003	Bacteria	Actinobacteria	Actinobacteria	Corynebacteriales	Corynebacteriaceae	Corynebacterium_1	Corynebacterium_macginleyi

## Sheet: Forehead.core.otu
Core preflight forehead microbiome (otu)
OUT_ID	Bacteria	Phylum	Class	Order	Family	Genus	Species
Otu000045	Bacteria	Proteobacteria	Betaproteobacteria	Rhodocyclales	Rhodocyclaceae	Dechloromonas	unclassified
Otu000031	Bacteria	Proteobacteria	Gammaproteobacteria	Pseudomonadales	Moraxellaceae	Acinetobacter	Acinetobacter_guillouiae
Otu000002	Bacteria	Firmicutes	Bacilli	Bacillales	Staphylococcaceae	Staphylococcus	unclassified
Otu000090	Bacteria	Firmicutes	Bacilli	Bacillales	Bacillaceae	Bacillus	Bacillus_thermoamylovorans
Otu000058	Bacteria	Proteobacteria	Gammaproteobacteria	Pseudomonadales	Pseudomonadaceae	Pseudomonas	unclassified
Otu000012	Bacteria	Bacteroidetes	Flavobacteriia	Flavobacteriales	Flavobacteriaceae	Cloacibacterium	uncultured_bacterium
Otu000061	Bacteria	Proteobacteria	Betaproteobacteria	Burkholderiales	Comamonadaceae	Aquabacterium	uncultured_bacterium
Otu000166	Bacteria	Proteobacteria	Gammaproteobacteria	Xanthomonadales	Xanthomonadaceae	Stenotrophomonas	[Pseudomonas]_geniculata
Otu000154	Bacteria	Proteobacteria	Betaproteobacteria	Rhodocyclales	Rhodocyclaceae	Zoogloea	uncultured_bacterium
Otu000005	Bacteria	Firmicutes	Bacilli	Lactobacillales	Streptococcaceae	Streptococcus	unclassified
Otu002093	Bacteria	Proteobacteria	Gammaproteobacteria	Pseudomonadales	Moraxellaceae	Acinetobacter	unclassified
Otu002634	Bacteria	Proteobacteria	Gammaproteobacteria	Pseudomonadales	Pseudomonadaceae	Pseudomonas	unclassified
Otu000021	Bacteria	Actinobacteria	Actinobacteria	Corynebacteriales	Corynebacteriaceae	uncultured	uncultured_bacterium
Otu000003	Bacteria	Actinobacteria	Actinobacteria	Corynebacteriales	Corynebacteriaceae	Corynebacterium_1	Corynebacterium_macginleyi
Otu000036	Bacteria	Proteobacteria	Alphaproteobacteria	Sphingomonadales	Sphingomonadaceae	Sphingomonas	unclassified

## Sheet: Forearm.core.otu
Core preflight forearm microbiome (otu)
OUT_ID	Bacteria	Phylum	Class	Order	Family	Genus	Species
Otu000045	Bacteria	Proteobacteria	Betaproteobacteria	Rhodocyclales	Rhodocyclaceae	Dechloromonas	unclassified
Otu000031	Bacteria	Proteobacteria	Gammaproteobacteria	Pseudomonadales	Moraxellaceae	Acinetobacter	Acinetobacter_guillouiae
Otu000002	Bacteria	Firmicutes	Bacilli	Bacillales	Staphylococcaceae	Staphylococcus	unclassified
Otu000058	Bacteria	Proteobacteria	Gammaproteobacteria	Pseudomonadales	Pseudomonadaceae	Pseudomonas	unclassified
Otu000012	Bacteria	Bacteroidetes	Flavobacteriia	Flavobacteriales	Flavobacteriaceae	Cloacibacterium	uncultured_bacterium
Otu000166	Bacteria	Proteobacteria	Gammaproteobacteria	Xanthomonadales	Xanthomonadaceae	Stenotrophomonas	[Pseudomonas]_geniculata
Otu004126	Bacteria	Proteobacteria	Betaproteobacteria	Burkholderiales	Comamonadaceae	unclassified	unclassified
Otu000005	Bacteria	Firmicutes	Bacilli	Lactobacillales	Streptococcaceae	Streptococcus	unclassified
Otu002093	Bacteria	Proteobacteria	Gammaproteobacteria	Pseudomonadales	Moraxellaceae	Acinetobacter	unclassified
Otu002634	Bacteria	Proteobacteria	Gammaproteobacteria	Pseudomonadales	Pseudomonadaceae	Pseudomonas	unclassified
Otu000003	Bacteria	Actinobacteria	Actinobacteria	Corynebacteriales	Corynebacteriaceae	Corynebacterium_1	Corynebacterium_macginleyi

## Sheet: GI.core.otu
Core preflight GI microbiome (otu)
OUT_ID	Bacteria	Phylum	Class	Order	Family	Genus	Species
Otu000027	Bacteria	Firmicutes	Clostridia	Clostridiales	Lachnospiraceae	Blautia	uncultured_Lachnospiraceae_bacterium
Otu000005	Bacteria	Firmicutes	Bacilli	Lactobacillales	Streptococcaceae	Streptococcus	unclassified
Otu000014	Bacteria	Firmicutes	Bacilli	Lactobacillales	Streptococcaceae	Streptococcus	Streptococcus_salivarius_subsp._thermophilus
Otu000116	Bacteria	Bacteroidetes	Bacteroidia	Bacteroidales	Bacteroidaceae	Bacteroides	Bacteroides_thetaiotaomicron
Otu000023	Bacteria	Actinobacteria	Actinobacteria	Bifidobacteriales	Bifidobacteriaceae	Bifidobacterium	unclassified
Otu000025	Bacteria	Bacteroidetes	Bacteroidia	Bacteroidales	Bacteroidaceae	Bacteroides	unclassified
Otu000085	Bacteria	Firmicutes	Clostridia	Clostridiales	Ruminococcaceae	Subdoligranulum	uncultured_bacterium
Otu003483	Bacteria	Firmicutes	Clostridia	Clostridiales	Ruminococcaceae	Faecalibacterium	uncultured_bacterium
Otu000004	Bacteria	Firmicutes	Clostridia	Clostridiales	Lachnospiraceae	Pseudobutyrivibrio	unclassified
Otu000016	Bacteria	Firmicutes	Clostridia	Clostridiales	Lachnospiraceae	Blautia	unclassified
Otu000039	Bacteria	Firmicutes	Clostridia	Clostridiales	Lachnospiraceae	Anaerostipes	uncultured_organism
Otu000046	Bacteria	Firmicutes	Clostridia	Clostridiales	Lachnospiraceae	Blautia	uncultured_Ruminococcus_sp.
Otu000017	Bacteria	Firmicutes	Clostridia	Clostridiales	Lachnospiraceae	Blautia	Ruminococcus_sp._5_1_39BFAA
Otu000040	Bacteria	Verrucomicrobia	Verrucomicrobiae	Verrucomicrobiales	Verrucomicrobiaceae	Akkermansia	unclassified
Otu000063	Bacteria	Firmicutes	Erysipelotrichia	Erysipelotrichales	Erysipelotrichaceae	Erysipelotrichaceae_UCG-003	uncultured_bacterium
Otu000064	Bacteria	Firmicutes	Clostridia	Clostridiales	Lachnospiraceae	[Eubacterium]_hallii_group	uncultured_organism
Otu000066	Bacteria	Firmicutes	Clostridia	Clostridiales	Lachnospiraceae	Lachnoclostridium	Ruminococcus_torques_ATCC_27756
Otu000436	Bacteria	Firmicutes	Clostridia	Clostridiales	Lachnospiraceae	[Ruminococcus]_gauvreauii_group	unclassified
Otu000062	Bacteria	Firmicutes	Clostridia	Clostridiales	Lachnospiraceae	Dorea	Dorea_formicigenerans_ATCC_27755
Otu000065	Bacteria	Firmicutes	Clostridia	Clostridiales	Lachnospiraceae	Lachnoclostridium	uncultured_Ruminococcus_sp.
Otu000057	Bacteria	Firmicutes	Clostridia	Clostridiales	Ruminococcaceae	Faecalibacterium	uncultured_organism
Otu000010	Bacteria	Firmicutes	Clostridia	Clostridiales	Lachnospiraceae	Dorea	uncultured_bacterium
Otu000060	Bacteria	Actinobacteria	Coriobacteriia	Coriobacteriales	Coriobacteriaceae	Collinsella	Collinsella_aerofaciens
Otu000013	Bacteria	Firmicutes	Clostridia	Clostridiales	Lachnospiraceae	Fusicatenibacter	unclassified
Otu000118	Bacteria	Firmicutes	Clostridia	Clostridiales	Lachnospiraceae	Coprococcus_1	uncultured_organism
Otu003419	Bacteria	Firmicutes	Clostridia	Clostridiales	Lachnospiraceae	Pseudobutyrivibrio	unclassified
Otu000054	Bacteria	Firmicutes	Clostridia	Clostridiales	Lachnospiraceae	Coprococcus_3	unclassified
Otu000088	Bacteria	Firmicutes	Clostridia	Clostridiales	Lachnospiraceae	Roseburia	unclassified
Otu000086	Bacteria	Firmicutes	Clostridia	Clostridiales	Lachnospiraceae	unclassified	unclassified
Otu000101	Bacteria	Firmicutes	Clostridia	Clostridiales	Lachnospiraceae	[Eubacterium]_ventriosum_group	unclassified
Otu000164	Bacteria	Firmicutes	Clostridia	Clostridiales	Ruminococcaceae	Ruminiclostridium	uncultured_organism
Otu000103	Bacteria	Firmicutes	Clostridia	Clostridiales	Lachnospiraceae	unclassified	unclassified
Otu000081	Bacteria	Firmicutes	Clostridia	Clostridiales	Peptostreptococcaceae	Romboutsia	uncultured_bacterium
Otu002145	Bacteria	Firmicutes	Clostridia	Clostridiales	Lachnospiraceae	unclassified	unclassified
Otu000100	Bacteria	Firmicutes	Clostridia	Clostridiales	Ruminococcaceae	Ruminococcaceae_UCG-013	uncultured_organism
Otu000713	Bacteria	Firmicutes	Clostridia	Clostridiales	Lachnospiraceae	unclassified	unclassified
Otu000056	Bacteria	Firmicutes	Clostridia	Clostridiales	Lachnospiraceae	Roseburia	unclassified
Otu000070	Bacteria	Bacteroidetes	Bacteroidia	Bacteroidales	Bacteroidaceae	Bacteroides	Bacteroides_uniformis

## Sheet: Nares.core.genus
Core preflight nares microbiome (Genus)
Bacteria	Phylum	Class	Order	Family	Genus
Bacteria	Proteobacteria	Betaproteobacteria	Rhodocyclales	Rhodocyclaceae	Dechloromonas
Bacteria	Proteobacteria	Gammaproteobacteria	Pseudomonadales	Moraxellaceae	Acinetobacter
Bacteria	Firmicutes	Bacilli	Bacillales	Staphylococcaceae	Staphylococcus
Bacteria	Proteobacteria	Gammaproteobacteria	Pseudomonadales	Pseudomonadaceae	Pseudomonas
Bacteria	Bacteroidetes	Flavobacteriia	Flavobacteriales	Flavobacteriaceae	Cloacibacterium
Bacteria	Firmicutes	Bacilli	Lactobacillales	Streptococcaceae	Streptococcus
Bacteria	Actinobacteria	Actinobacteria	Corynebacteriales	Corynebacteriaceae	uncultured
Bacteria	Actinobacteria	Actinobacteria	Corynebacteriales	Corynebacteriaceae	Corynebacterium_1
Bacteria	Firmicutes	Clostridia	Clostridiales	Family_XI	Anaerococcus

## Sheet: Forearm.core.genus
Core preflight forearm microbiome (Genus)
Bacteria	Phylum	Class	Order	Family	Genus
Bacteria	Proteobacteria	Betaproteobacteria	Rhodocyclales	Rhodocyclaceae	Dechloromonas
Bacteria	Proteobacteria	Gammaproteobacteria	Pseudomonadales	Moraxellaceae	Acinetobacter
Bacteria	Firmicutes	Bacilli	Bacillales	Staphylococcaceae	Staphylococcus
Bacteria	Proteobacteria	Gammaproteobacteria	Pseudomonadales	Pseudomonadaceae	Pseudomonas
Bacteria	Bacteroidetes	Flavobacteriia	Flavobacteriales	Flavobacteriaceae	Cloacibacterium
Bacteria	Proteobacteria	Gammaproteobacteria	Xanthomonadales	Xanthomonadaceae	Stenotrophomonas
Bacteria	Proteobacteria	Betaproteobacteria	Burkholderiales	Comamonadaceae	unclassified
Bacteria	Firmicutes	Bacilli	Lactobacillales	Streptococcaceae	Streptococcus
Bacteria	Actinobacteria	Actinobacteria	Corynebacteriales	Corynebacteriaceae	Corynebacterium_1

## Sheet: Forehead.core.genus
Core preflight forehead microbiome (Genus)
Bacteria	Phylum	Class	Order	Family	Genus
Bacteria	Proteobacteria	Betaproteobacteria	Rhodocyclales	Rhodocyclaceae	Dechloromonas
Bacteria	Proteobacteria	Gammaproteobacteria	Pseudomonadales	Moraxellaceae	Acinetobacter
Bacteria	Firmicutes	Bacilli	Bacillales	Staphylococcaceae	Staphylococcus
Bacteria	Firmicutes	Bacilli	Bacillales	Bacillaceae	Bacillus
Bacteria	Proteobacteria	Gammaproteobacteria	Pseudomonadales	Pseudomonadaceae	Pseudomonas
Bacteria	Bacteroidetes	Flavobacteriia	Flavobacteriales	Flavobacteriaceae	Cloacibacterium
Bacteria	Proteobacteria	Betaproteobacteria	Burkholderiales	Comamonadaceae	Aquabacterium
Bacteria	Proteobacteria	Gammaproteobacteria	Xanthomonadales	Xanthomonadaceae	Stenotrophomonas
Bacteria	Proteobacteria	Betaproteobacteria	Rhodocyclales	Rhodocyclaceae	Zoogloea
Bacteria	Firmicutes	Bacilli	Lactobacillales	Streptococcaceae	Streptococcus
Bacteria	Actinobacteria	Actinobacteria	Corynebacteriales	Corynebacteriaceae	uncultured
Bacteria	Actinobacteria	Actinobacteria	Corynebacteriales	Corynebacteriaceae	Corynebacterium_1
Bacteria	Proteobacteria	Alphaproteobacteria	Sphingomonadales	Sphingomonadaceae	Sphingomonas

## Sheet: GI.core.genus
Core preflight GI microbiome (Genus)
Bacteria	Phylum	Class	Order	Family	Genus
Bacteria	Firmicutes	Bacilli	Lactobacillales	Streptococcaceae	Streptococcus
Bacteria	Actinobacteria	Actinobacteria	Bifidobacteriales	Bifidobacteriaceae	Bifidobacterium
Bacteria	Bacteroidetes	Bacteroidia	Bacteroidales	Bacteroidaceae	Bacteroides
Bacteria	Firmicutes	Clostridia	Clostridiales	Ruminococcaceae	Subdoligranulum
Bacteria	Firmicutes	Clostridia	Clostridiales	Lachnospiraceae	Pseudobutyrivibrio
Bacteria	Firmicutes	Clostridia	Clostridiales	Lachnospiraceae	Blautia
Bacteria	Firmicutes	Clostridia	Clostridiales	Lachnospiraceae	Anaerostipes
Bacteria	Verrucomicrobia	Verrucomicrobiae	Verrucomicrobiales	Verrucomicrobiaceae	Akkermansia
Bacteria	Firmicutes	Erysipelotrichia	Erysipelotrichales	Erysipelotrichaceae	Erysipelotrichaceae_UCG-003
Bacteria	Firmicutes	Clostridia	Clostridiales	Lachnospiraceae	[Eubacterium]_hallii_group
Bacteria	Firmicutes	Clostridia	Clostridiales	Lachnospiraceae	[Ruminococcus]_gauvreauii_group
Bacteria	Firmicutes	Clostridia	Clostridiales	Lachnospiraceae	Lachnoclostridium
Bacteria	Firmicutes	Clostridia	Clostridiales	Ruminococcaceae	Ruminiclostridium_5
Bacteria	Firmicutes	Clostridia	Clostridiales	Ruminococcaceae	Faecalibacterium
Bacteria	Firmicutes	Clostridia	Clostridiales	Lachnospiraceae	Dorea
Bacteria	Actinobacteria	Coriobacteriia	Coriobacteriales	Coriobacteriaceae	Collinsella
Bacteria	Firmicutes	Clostridia	Clostridiales	Lachnospiraceae	Fusicatenibacter
Bacteria	Firmicutes	Clostridia	Clostridiales	Ruminococcaceae	Ruminococcaceae_UCG-004
Bacteria	Firmicutes	Clostridia	Clostridiales	Lachnospiraceae	Lachnospiraceae_NK4A136_group
Bacteria	Firmicutes	Clostridia	Clostridiales	Lachnospiraceae	Coprococcus_1
Bacteria	Firmicutes	Clostridia	Clostridiales	Lachnospiraceae	Coprococcus_3
Bacteria	Firmicutes	Clostridia	Clostridiales	Clostridiaceae_1	Clostridium_sensu_stricto_1
Bacteria	Firmicutes	Clostridia	Clostridiales	Lachnospiraceae	unclassified
Bacteria	Firmicutes	Clostridia	Clostridiales	Ruminococcaceae	Ruminiclostridium
Bacteria	Firmicutes	Clostridia	Clostridiales	Peptostreptococcaceae	Romboutsia
Bacteria	Firmicutes	Negativicutes	Selenomonadales	Acidaminococcaceae	Phascolarctobacterium
Bacteria	Firmicutes	Clostridia	Clostridiales	Ruminococcaceae	Ruminococcaceae_UCG-013
Bacteria	Firmicutes	Clostridia	Clostridiales	Lachnospiraceae	Roseburia
Bacteria	Firmicutes	Clostridia	Clostridiales	Ruminococcaceae	uncultured
Bacteria	Firmicutes	Clostridia	Clostridiales	Lachnospiraceae	[Eubacterium]_ventriosum_group
