# Supplementary material for: Study of the impact of long-duration space missions at the International Space Station on the astronaut microbiome
Source: Sci Rep. 2019 Jul 9;9:9911. doi: 10.1038/s41598-019-46303-8 (PMC6616552; doi:10.1038/s41598-019-46303-8)
Supplement: Supplementary file 8 — Supplementary Table S7 [file 41598_2019_46303_MOESM8_ESM.xlsx]

## Sheet: B vs NoB preflight
Differential abundance analysis of bacterial genera from GI microbiome samples collected preflight from AstB vs. AstC+AstD+AstF+AstG
Green and red arrows indicate genera more or less abundant in AstB compared to AstC+AstD+AstF+AstG
						EdgeR				DESeq2
Bacteria	Phylum	Class	Order	Family	Genus	logFC	logCPM	PValue	FDR	FDR
Bacteria	Firmicutes	Clostridia	Clostridiales	Lachnospiraceae	Coprococcus_2	5.58377	13.4863	9.12059e-08	3.83204e-06	0.00227323
Bacteria	Firmicutes	Clostridia	Clostridiales	Ruminococcaceae	Ruminococcus_1	5.01878	11.3153	1.36858e-07	3.83204e-06	0.000111796
Bacteria	Firmicutes	Clostridia	Clostridiales	Christensenellaceae	Christensenellaceae_R-7_group	4.72429	12.4891	2.01482e-06	2.2566e-05	0.00087113
Bacteria	Firmicutes	Clostridia	Clostridiales	Ruminococcaceae	Ruminococcaceae_UCG-005	4.64922	10.5064	1.42571e-06	1.996e-05	0.0116013
Bacteria	Firmicutes	Clostridia	Clostridiales	Ruminococcaceae	Ruminococcaceae_UCG-002	4.29111	12.0934	4.76135e-06	4.44392e-05	9.3531e-05
Bacteria	Firmicutes	Clostridia	Clostridiales	Ruminococcaceae	Ruminococcaceae_NK4A214_group	3.72929	10.5417	0.000129032	0.000802869	0.0080058
Bacteria	Firmicutes	Clostridia	Clostridiales	Lachnospiraceae	Lachnospiraceae_NK4A136_group	3.65129	11.7576	4.29065e-05	0.000300345	4.67719e-05
Bacteria	Firmicutes	Clostridia	Clostridiales	Lachnospiraceae	Marvinbryantia	2.6846	11.2492	0.00706234	0.0146478	0.0446067
Bacteria	Actinobacteria	Coriobacteriia	Coriobacteriales	Coriobacteriaceae	Collinsella	-4.09643	11.8512	0.00257714	0.00759579	0.00202305
Bacteria	Firmicutes	Bacilli	Lactobacillales	Streptococcaceae	Streptococcus	-5.21588	14.0443	0.000458462	0.00213949	0.000404119
Bacteria	Actinobacteria	Actinobacteria	Actinomycetales	Actinomycetaceae	Actinomyces	-5.70073	11.4707	0.00385232	0.00937957	0.00202305
Bacteria	Firmicutes	Negativicutes	Selenomonadales	Veillonellaceae	Selenomonas_3	-6.23239	10.1911	0.00562516	0.0121157	1.97987e-09
Bacteria	Firmicutes	Bacilli	Lactobacillales	Carnobacteriaceae	Granulicatella	-6.3162	10.7864	0.00227223	0.00706915	0.000504143
Bacteria	Bacteroidetes	Bacteroidia	Bacteroidales	Prevotellaceae	Prevotellaceae_NK3B31_group	-6.6298	10.5882	0.00346631	0.00924349	4.08395e-08
Bacteria	Fusobacteria	Fusobacteriia	Fusobacteriales	Leptotrichiaceae	Leptotrichia	-6.84392	11.0515	0.00432941	0.0101019	0.0203197
Bacteria	Proteobacteria	Betaproteobacteria	Burkholderiales	Comamonadaceae	Aquabacterium	-7.16966	11.1137	0.00384897	0.00937957	1.54992e-08
Bacteria	Firmicutes	Negativicutes	Selenomonadales	Veillonellaceae	Veillonella	-7.2161	11.1613	0.00324668	0.0090907	3.45115e-10
Bacteria	Firmicutes	Negativicutes	Selenomonadales	Veillonellaceae	Dialister	-7.44855	11.3834	0.00148202	0.00592809	0.0463416
Bacteria	Actinobacteria	Actinobacteria	Micrococcales	Micrococcaceae	Rothia	-7.56024	11.4955	0.00162464	0.00606534	9.21626e-15
Bacteria	Firmicutes	Negativicutes	Selenomonadales	Veillonellaceae	Megasphaera	-7.86661	11.7799	0.000353458	0.00179942	5.42775e-06
Bacteria	Bacteroidetes	Flavobacteriia	Flavobacteriales	Flavobacteriaceae	Cloacibacterium	-8.20415	12.1422	0.00181776	0.00636218	8.41824e-11
Bacteria	Actinobacteria	Actinobacteria	Bifidobacteriales	Bifidobacteriaceae	Bifidobacterium	-9.17916	16.4146	3.57687e-07	6.67682e-06	9.02334e-31
Bacteria	Bacteroidetes	Bacteroidia	Bacteroidales	Prevotellaceae	Prevotella_7	-9.3249	13.2645	0.000984584	0.00424128	4.44346e-12

## Sheet: B vs NoB inflight
Differential abundance analysis of bacterial genera from GI microbiome samples collected inflight from AstB vs. AstC+AstD+AstF+AstG
Green and red arrows indicate genera more or less abundant in AstB compared to AstC+AstD+AstF+AstG
						EdgeR				DESeq2
Bacteria	Phylum	Class	Order	Family	Genus	logFC	logCPM	PValue	FDR	FDR
Bacteria	Firmicutes	Erysipelotrichia	Erysipelotrichales	Erysipelotrichaceae	Holdemanella	7.71951	10.9391	4.42463e-14	2.21231e-12	2.32538e-05
Bacteria	Bacteroidetes	Bacteroidia	Bacteroidales	Prevotellaceae	Prevotella_9	7.44735	10.6998	2.1635e-12	5.40874e-11	0.00673945
Bacteria	Firmicutes	Clostridia	Clostridiales	Clostridiales_vadinBB60_group	uncultured_organism	6.66609	9.99114	3.9661e-09	3.30509e-08	0.0170863
Bacteria	Firmicutes	Clostridia	Clostridiales	Ruminococcaceae	Ruminococcaceae_UCG-005	5.9633	11.1059	1.32749e-09	1.65936e-08	0.00129473
Bacteria	Firmicutes	Clostridia	Clostridiales	Christensenellaceae	Christensenellaceae_R-7_group	5.20049	13.1117	8.1298e-09	5.807e-08	3.85176e-06
Bacteria	Verrucomicrobia	Verrucomicrobiae	Verrucomicrobiales	Verrucomicrobiaceae	Akkermansia	4.46888	12.2579	0.000200214	0.00100107	0.00423385
Bacteria	Firmicutes	Clostridia	Clostridiales	Lachnospiraceae	[Eubacterium]_ventriosum_group	2.7228	11.4334	0.00148246	0.00574707	4.02375e-09
Bacteria	Firmicutes	Clostridia	Clostridiales	Lachnospiraceae	Anaerostipes	-3.13054	14.7633	0.00246217	0.00879348	0.0239729
Bacteria	Actinobacteria	Actinobacteria	Bifidobacteriales	Bifidobacteriaceae	Bifidobacterium	-4.11086	14.9954	0.00149424	0.00574707	0.0187081
Bacteria	Firmicutes	Clostridia	Clostridiales	Lachnospiraceae	Pseudobutyrivibrio	-4.68437	16.9537	3.16768e-05	0.00019798	0.000322806
Bacteria	Proteobacteria	Betaproteobacteria	Burkholderiales	Alcaligenaceae	Parasutterella	-6.07611	12.9386	0.000640061	0.00290937	0.00129473
