# Supplementary material for: Study of the impact of long-duration space missions at the International Space Station on the astronaut microbiome
Source: Sci Rep. 2019 Jul 9;9:9911. doi: 10.1038/s41598-019-46303-8 (PMC6616552; doi:10.1038/s41598-019-46303-8)
Supplement: Supplementary file 9 — Supplementary Table S8 [file 41598_2019_46303_MOESM9_ESM.xlsx]

## Sheet: SRA_data
Supp Dataset S8 Microbiome sample metadata
Sample_ID	Description	library_layout	platform	instrument_model	design_description	filetype	filename	filename2	Subject_ID	Time_point	Site
D.R60.To	Tongue sample D.R60.To	paired	ILLUMINA	Illumina MiSeq	PCR amplification of variable region v4 of bacterial rRNA gene	fastq	D.R60.To.NH_1.fastq.gz	D.R60.To.NH_2.fastq.gz	D	R+60	Tongue
D.R30.To	Tongue sample D.R30.To	paired	ILLUMINA	Illumina MiSeq	PCR amplification of variable region v4 of bacterial rRNA gene	fastq	D.R30.To.NH_1.fastq.gz	D.R30.To.NH_2.fastq.gz	D	R+30	Tongue
D.R14.To	Tongue sample D.R14.To	paired	ILLUMINA	Illumina MiSeq	PCR amplification of variable region v4 of bacterial rRNA gene	fastq	D.R14.To.NH_1.fastq.gz	D.R14.To.NH_2.fastq.gz	D	R-14	Tongue
D.R1.To	Tongue sample D.R1.To	paired	ILLUMINA	Illumina MiSeq	PCR amplification of variable region v4 of bacterial rRNA gene	fastq	D.R1.To.NH_1.fastq.gz	D.R1.To.NH_2.fastq.gz	D	R+1/3	Tongue
D.L90.To	Tongue sample D.L90.To	paired	ILLUMINA	Illumina MiSeq	PCR amplification of variable region v4 of bacterial rRNA gene	fastq	D.L90.To.NH_1.fastq.gz	D.L90.To.NH_2.fastq.gz	D	L-90	Tongue
D.L60.To	Tongue sample D.L60.To	paired	ILLUMINA	Illumina MiSeq	PCR amplification of variable region v4 of bacterial rRNA gene	fastq	D.L60.To.NH_1.fastq.gz	D.L60.To.NH_2.fastq.gz	D	L-60	Tongue
D.L240.To	Tongue sample D.L240.To	paired	ILLUMINA	Illumina MiSeq	PCR amplification of variable region v4 of bacterial rRNA gene	fastq	D.L240.To.NH_1.fastq.gz	D.L240.To.NH_2.fastq.gz	D	L-240	Tongue
D.L150.To	Tongue sample D.L150.To	paired	ILLUMINA	Illumina MiSeq	PCR amplification of variable region v4 of bacterial rRNA gene	fastq	D.L150.To.NH_1.fastq.gz	D.L150.To.NH_2.fastq.gz	D	L-150	Tongue
D.FD90.To	Tongue sample D.FD90.To	paired	ILLUMINA	Illumina MiSeq	PCR amplification of variable region v4 of bacterial rRNA gene	fastq	D.FD90.To.NH_1.fastq.gz	D.FD90.To.NH_2.fastq.gz	D	FD+90	Tongue
D.FD7.To	Tongue sample D.FD7.To	paired	ILLUMINA	Illumina MiSeq	PCR amplification of variable region v4 of bacterial rRNA gene	fastq	D.FD7.To.NH_1.fastq.gz	D.FD7.To.NH_2.fastq.gz	D	FD+7	Tongue
C.R60.To	Tongue sample C.R60.To	paired	ILLUMINA	Illumina MiSeq	PCR amplification of variable region v4 of bacterial rRNA gene	fastq	C.R60.To.NH_1.fastq.gz	C.R60.To.NH_2.fastq.gz	C	R+60	Tongue
C.R30.To	Tongue sample C.R30.To	paired	ILLUMINA	Illumina MiSeq	PCR amplification of variable region v4 of bacterial rRNA gene	fastq	C.R30.To.NH_1.fastq.gz	C.R30.To.NH_2.fastq.gz	C	R+30	Tongue
C.R14.To	Tongue sample C.R14.To	paired	ILLUMINA	Illumina MiSeq	PCR amplification of variable region v4 of bacterial rRNA gene	fastq	C.R14.To.NH_1.fastq.gz	C.R14.To.NH_2.fastq.gz	C	R-14	Tongue
C.R1.To	Tongue sample C.R1.To	paired	ILLUMINA	Illumina MiSeq	PCR amplification of variable region v4 of bacterial rRNA gene	fastq	C.R1.To.NH_1.fastq.gz	C.R1.To.NH_2.fastq.gz	C	R+1/3	Tongue
C.L90.To	Tongue sample C.L90.To	paired	ILLUMINA	Illumina MiSeq	PCR amplification of variable region v4 of bacterial rRNA gene	fastq	C.L90.To.NH_1.fastq.gz	C.L90.To.NH_2.fastq.gz	C	L-90	Tongue
C.L60.To	Tongue sample C.L60.To	paired	ILLUMINA	Illumina MiSeq	PCR amplification of variable region v4 of bacterial rRNA gene	fastq	C.L60.To.NH_1.fastq.gz	C.L60.To.NH_2.fastq.gz	C	L-60	Tongue
C.L240.To	Tongue sample C.L240.To	paired	ILLUMINA	Illumina MiSeq	PCR amplification of variable region v4 of bacterial rRNA gene	fastq	C.L240.To.NH_1.fastq.gz	C.L240.To.NH_2.fastq.gz	C	L-240	Tongue
C.L150.To	Tongue sample C.L150.To	paired	ILLUMINA	Illumina MiSeq	PCR amplification of variable region v4 of bacterial rRNA gene	fastq	C.L150.To.NH_1.fastq.gz	C.L150.To.NH_2.fastq.gz	C	L-150	Tongue
C.FD90.To	Tongue sample C.FD90.To	paired	ILLUMINA	Illumina MiSeq	PCR amplification of variable region v4 of bacterial rRNA gene	fastq	C.FD90.To.NH_1.fastq.gz	C.FD90.To.NH_2.fastq.gz	C	FD+90	Tongue
C.FD7.To	Tongue sample C.FD7.To	paired	ILLUMINA	Illumina MiSeq	PCR amplification of variable region v4 of bacterial rRNA gene	fastq	C.FD7.To.NH_1.fastq.gz	C.FD7.To.NH_2.fastq.gz	C	FD+7	Tongue
B.R60.To	Tongue sample B.R60.To	paired	ILLUMINA	Illumina MiSeq	PCR amplification of variable region v4 of bacterial rRNA gene	fastq	B.R60.To.NH_1.fastq.gz	B.R60.To.NH_2.fastq.gz	B	R+60	Tongue
B.R30.To	Tongue sample B.R30.To	paired	ILLUMINA	Illumina MiSeq	PCR amplification of variable region v4 of bacterial rRNA gene	fastq	B.R30.To.NH_1.fastq.gz	B.R30.To.NH_2.fastq.gz	B	R+30	Tongue
B.R14.To	Tongue sample B.R14.To	paired	ILLUMINA	Illumina MiSeq	PCR amplification of variable region v4 of bacterial rRNA gene	fastq	B.R14.To.NH_1.fastq.gz	B.R14.To.NH_2.fastq.gz	B	R-14	Tongue
B.R1.To	Tongue sample B.R1.To	paired	ILLUMINA	Illumina MiSeq	PCR amplification of variable region v4 of bacterial rRNA gene	fastq	B.R1.To.NH_1.fastq.gz	B.R1.To.NH_2.fastq.gz	B	R+1/3	Tongue
B.L90.To	Tongue sample B.L90.To	paired	ILLUMINA	Illumina MiSeq	PCR amplification of variable region v4 of bacterial rRNA gene	fastq	B.L90.To.NH_1.fastq.gz	B.L90.To.NH_2.fastq.gz	B	L-90	Tongue
B.L60.To	Tongue sample B.L60.To	paired	ILLUMINA	Illumina MiSeq	PCR amplification of variable region v4 of bacterial rRNA gene	fastq	B.L60.To.NH_1.fastq.gz	B.L60.To.NH_2.fastq.gz	B	L-60	Tongue
B.L150.To	Tongue sample B.L150.To	paired	ILLUMINA	Illumina MiSeq	PCR amplification of variable region v4 of bacterial rRNA gene	fastq	B.L150.To.NH_1.fastq.gz	B.L150.To.NH_2.fastq.gz	B	L-150	Tongue
B.FD90.To	Tongue sample B.FD90.To	paired	ILLUMINA	Illumina MiSeq	PCR amplification of variable region v4 of bacterial rRNA gene	fastq	B.FD90.To.NH_1.fastq.gz	B.FD90.To.NH_2.fastq.gz	B	FD+90	Tongue
B.FD7.To	Tongue sample B.FD7.To	paired	ILLUMINA	Illumina MiSeq	PCR amplification of variable region v4 of bacterial rRNA gene	fastq	B.FD7.To.NH_1.fastq.gz	B.FD7.To.NH_2.fastq.gz	B	FD+7	Tongue
A.R60.To	Tongue sample A.R60.To	paired	ILLUMINA	Illumina MiSeq	PCR amplification of variable region v4 of bacterial rRNA gene	fastq	A.R60.To.NH_1.fastq.gz	A.R60.To.NH_2.fastq.gz	A	R+60	Tongue
A.R30.To	Tongue sample A.R30.To	paired	ILLUMINA	Illumina MiSeq	PCR amplification of variable region v4 of bacterial rRNA gene	fastq	A.R30.To.NH_1.fastq.gz	A.R30.To.NH_2.fastq.gz	A	R+30	Tongue
A.R14.To	Tongue sample A.R14.To	paired	ILLUMINA	Illumina MiSeq	PCR amplification of variable region v4 of bacterial rRNA gene	fastq	A.R14.To.NH_1.fastq.gz	A.R14.To.NH_2.fastq.gz	A	R-14	Tongue
A.R1.To	Tongue sample A.R1.To	paired	ILLUMINA	Illumina MiSeq	PCR amplification of variable region v4 of bacterial rRNA gene	fastq	A.R1.To.NH_1.fastq.gz	A.R1.To.NH_2.fastq.gz	A	R+1/3	Tongue
A.L90.To	Tongue sample A.L90.To	paired	ILLUMINA	Illumina MiSeq	PCR amplification of variable region v4 of bacterial rRNA gene	fastq	A.L90.To.NH_1.fastq.gz	A.L90.To.NH_2.fastq.gz	A	L-90	Tongue
A.L60.To	Tongue sample A.L60.To	paired	ILLUMINA	Illumina MiSeq	PCR amplification of variable region v4 of bacterial rRNA gene	fastq	A.L60.To.NH_1.fastq.gz	A.L60.To.NH_2.fastq.gz	A	L-60	Tongue
A.L150.To	Tongue sample A.L150.To	paired	ILLUMINA	Illumina MiSeq	PCR amplification of variable region v4 of bacterial rRNA gene	fastq	A.L150.To.NH_1.fastq.gz	A.L150.To.NH_2.fastq.gz	A	L-150	Tongue
A.FD90.To	Tongue sample A.FD90.To	paired	ILLUMINA	Illumina MiSeq	PCR amplification of variable region v4 of bacterial rRNA gene	fastq	A.FD90.To.NH_1.fastq.gz	A.FD90.To.NH_2.fastq.gz	A	FD+90	Tongue
A.FD7.To	Tongue sample A.FD7.To	paired	ILLUMINA	Illumina MiSeq	PCR amplification of variable region v4 of bacterial rRNA gene	fastq	A.FD7.To.NH_1.fastq.gz	A.FD7.To.NH_2.fastq.gz	A	FD+7	Tongue
E.L150.To	Tongue sample E.L150.To	paired	ILLUMINA	Illumina MiSeq	PCR amplification of variable region v4 of bacterial rRNA gene	fastq	E.L150.To.NH_1.fastq.gz	E.L150.To.NH_2.fastq.gz	E	L-150	Tongue
E.L90.To	Tongue sample E.L90.To	paired	ILLUMINA	Illumina MiSeq	PCR amplification of variable region v4 of bacterial rRNA gene	fastq	E.L90.To.NH_1.fastq.gz	E.L90.To.NH_2.fastq.gz	E	L-90	Tongue
E.L60.To	Tongue sample E.L60.To	paired	ILLUMINA	Illumina MiSeq	PCR amplification of variable region v4 of bacterial rRNA gene	fastq	E.L60.To.NH_1.fastq.gz	E.L60.To.NH_2.fastq.gz	E	L-60	Tongue
E.FD7.To	Tongue sample E.FD7.To	paired	ILLUMINA	Illumina MiSeq	PCR amplification of variable region v4 of bacterial rRNA gene	fastq	E.FD7.To.NH_1.fastq.gz	E.FD7.To.NH_2.fastq.gz	E	FD+7	Tongue
E.FD90.To	Tongue sample E.FD90.To	paired	ILLUMINA	Illumina MiSeq	PCR amplification of variable region v4 of bacterial rRNA gene	fastq	E.FD90.To.NH_1.fastq.gz	E.FD90.To.NH_2.fastq.gz	E	FD+90	Tongue
E.R14.To	Tongue sample E.R14.To	paired	ILLUMINA	Illumina MiSeq	PCR amplification of variable region v4 of bacterial rRNA gene	fastq	E.R14.To.NH_1.fastq.gz	E.R14.To.NH_2.fastq.gz	E	R-14	Tongue
E.R1.To	Tongue sample E.R1.To	paired	ILLUMINA	Illumina MiSeq	PCR amplification of variable region v4 of bacterial rRNA gene	fastq	E.R1.To.NH_1.fastq.gz	E.R1.To.NH_2.fastq.gz	E	R+1/3	Tongue
E.R30.To	Tongue sample E.R30.To	paired	ILLUMINA	Illumina MiSeq	PCR amplification of variable region v4 of bacterial rRNA gene	fastq	E.R30.To.NH_1.fastq.gz	E.R30.To.NH_2.fastq.gz	E	R+30	Tongue
E.R60.To	Tongue sample E.R60.To	paired	ILLUMINA	Illumina MiSeq	PCR amplification of variable region v4 of bacterial rRNA gene	fastq	E.R60.To.NH_1.fastq.gz	E.R60.To.NH_2.fastq.gz	E	R+60	Tongue
F.L240.To	Tongue sample F.L240.To	paired	ILLUMINA	Illumina MiSeq	PCR amplification of variable region v4 of bacterial rRNA gene	fastq	F.L240.To.NH_1.fastq.gz	F.L240.To.NH_2.fastq.gz	F	L-240	Tongue
F.L150.To	Tongue sample F.L150.To	paired	ILLUMINA	Illumina MiSeq	PCR amplification of variable region v4 of bacterial rRNA gene	fastq	F.L150.To.NH_1.fastq.gz	F.L150.To.NH_2.fastq.gz	F	L-150	Tongue
F.L60.To	Tongue sample F.L60.To	paired	ILLUMINA	Illumina MiSeq	PCR amplification of variable region v4 of bacterial rRNA gene	fastq	F.L60.To.NH_1.fastq.gz	F.L60.To.NH_2.fastq.gz	F	L-60	Tongue
F.FD7.To	Tongue sample F.FD7.To	paired	ILLUMINA	Illumina MiSeq	PCR amplification of variable region v4 of bacterial rRNA gene	fastq	F.FD7.To.NH_1.fastq.gz	F.FD7.To.NH_2.fastq.gz	F	FD+7	Tongue
F.FD90.To	Tongue sample F.FD90.To	paired	ILLUMINA	Illumina MiSeq	PCR amplification of variable region v4 of bacterial rRNA gene	fastq	F.FD90.To.NH_1.fastq.gz	F.FD90.To.NH_2.fastq.gz	F	FD+90	Tongue
F.R14.To	Tongue sample F.R14.To	paired	ILLUMINA	Illumina MiSeq	PCR amplification of variable region v4 of bacterial rRNA gene	fastq	F.R14.To.NH_1.fastq.gz	F.R14.To.NH_2.fastq.gz	F	R-14	Tongue
F.R1.To	Tongue sample F.R1.To	paired	ILLUMINA	Illumina MiSeq	PCR amplification of variable region v4 of bacterial rRNA gene	fastq	F.R1.To.NH_1.fastq.gz	F.R1.To.NH_2.fastq.gz	F	R+1/3	Tongue
F.R30.To	Tongue sample F.R30.To	paired	ILLUMINA	Illumina MiSeq	PCR amplification of variable region v4 of bacterial rRNA gene	fastq	F.R30.To.NH_1.fastq.gz	F.R30.To.NH_2.fastq.gz	F	R+30	Tongue
F.R60.To	Tongue sample F.R60.To	paired	ILLUMINA	Illumina MiSeq	PCR amplification of variable region v4 of bacterial rRNA gene	fastq	F.R60.To.NH_1.fastq.gz	F.R60.To.NH_2.fastq.gz	F	R+60	Tongue
G.L150.To	Tongue sample G.L150.To	paired	ILLUMINA	Illumina MiSeq	PCR amplification of variable region v4 of bacterial rRNA gene	fastq	G.L150.To.NH_1.fastq.gz	G.L150.To.NH_2.fastq.gz	G	L-150	Tongue
G.L90.To	Tongue sample G.L90.To	paired	ILLUMINA	Illumina MiSeq	PCR amplification of variable region v4 of bacterial rRNA gene	fastq	G.L90.To.NH_1.fastq.gz	G.L90.To.NH_2.fastq.gz	G	L-90	Tongue
G.L60.To	Tongue sample G.L60.To	paired	ILLUMINA	Illumina MiSeq	PCR amplification of variable region v4 of bacterial rRNA gene	fastq	G.L60.To.NH_1.fastq.gz	G.L60.To.NH_2.fastq.gz	G	L-60	Tongue
G.FD7.To	Tongue sample G.FD7.To	paired	ILLUMINA	Illumina MiSeq	PCR amplification of variable region v4 of bacterial rRNA gene	fastq	G.FD7.To.NH_1.fastq.gz	G.FD7.To.NH_2.fastq.gz	G	FD+7	Tongue
G.FD90.To	Tongue sample G.FD90.To	paired	ILLUMINA	Illumina MiSeq	PCR amplification of variable region v4 of bacterial rRNA gene	fastq	G.FD90.To.NH_1.fastq.gz	G.FD90.To.NH_2.fastq.gz	G	FD+90	Tongue
G.R14.To	Tongue sample G.R14.To	paired	ILLUMINA	Illumina MiSeq	PCR amplification of variable region v4 of bacterial rRNA gene	fastq	G.R14.To.NH_1.fastq.gz	G.R14.To.NH_2.fastq.gz	G	R-14	Tongue
G.R1.To	Tongue sample G.R1.To	paired	ILLUMINA	Illumina MiSeq	PCR amplification of variable region v4 of bacterial rRNA gene	fastq	G.R1.To.NH_1.fastq.gz	G.R1.To.NH_2.fastq.gz	G	R+1/3	Tongue
G.R30.To	Tongue sample G.R30.To	paired	ILLUMINA	Illumina MiSeq	PCR amplification of variable region v4 of bacterial rRNA gene	fastq	G.R30.To.NH_1.fastq.gz	G.R30.To.NH_2.fastq.gz	G	R+30	Tongue
G.R60.To	Tongue sample G.R60.To	paired	ILLUMINA	Illumina MiSeq	PCR amplification of variable region v4 of bacterial rRNA gene	fastq	G.R60.To.NH_1.fastq.gz	G.R60.To.NH_2.fastq.gz	G	R+60	Tongue
H.L240.To	Tongue sample H.L240.To	paired	ILLUMINA	Illumina MiSeq	PCR amplification of variable region v4 of bacterial rRNA gene	fastq	H.L240.To.NH_1.fastq.gz	H.L240.To.NH_2.fastq.gz	H	L-240	Tongue
H.L150.To	Tongue sample H.L150.To	paired	ILLUMINA	Illumina MiSeq	PCR amplification of variable region v4 of bacterial rRNA gene	fastq	H.L150.To.NH_1.fastq.gz	H.L150.To.NH_2.fastq.gz	H	L-150	Tongue
H.L90.To	Tongue sample H.L90.To	paired	ILLUMINA	Illumina MiSeq	PCR amplification of variable region v4 of bacterial rRNA gene	fastq	H.L90.To.NH_1.fastq.gz	H.L90.To.NH_2.fastq.gz	H	L-90	Tongue
H.L60.To	Tongue sample H.L60.To	paired	ILLUMINA	Illumina MiSeq	PCR amplification of variable region v4 of bacterial rRNA gene	fastq	H.L60.To.NH_1.fastq.gz	H.L60.To.NH_2.fastq.gz	H	L-60	Tongue
H.FD7.To	Tongue sample H.FD7.To	paired	ILLUMINA	Illumina MiSeq	PCR amplification of variable region v4 of bacterial rRNA gene	fastq	H.FD7.To.NH_1.fastq.gz	H.FD7.To.NH_2.fastq.gz	H	FD+7	Tongue
H.FD90.To	Tongue sample H.FD90.To	paired	ILLUMINA	Illumina MiSeq	PCR amplification of variable region v4 of bacterial rRNA gene	fastq	H.FD90.To.NH_1.fastq.gz	H.FD90.To.NH_2.fastq.gz	H	FD+90	Tongue
H.R14.To	Tongue sample H.R14.To	paired	ILLUMINA	Illumina MiSeq	PCR amplification of variable region v4 of bacterial rRNA gene	fastq	H.R14.To.NH_1.fastq.gz	H.R14.To.NH_2.fastq.gz	H	R-14	Tongue
H.R1.To	Tongue sample H.R1.To	paired	ILLUMINA	Illumina MiSeq	PCR amplification of variable region v4 of bacterial rRNA gene	fastq	H.R1.To.NH_1.fastq.gz	H.R1.To.NH_2.fastq.gz	H	R+1/3	Tongue
H.R30.To	Tongue sample H.R30.To	paired	ILLUMINA	Illumina MiSeq	PCR amplification of variable region v4 of bacterial rRNA gene	fastq	H.R30.To.NH_1.fastq.gz	H.R30.To.NH_2.fastq.gz	H	R+30	Tongue
H.R60.To	Tongue sample H.R60.To	paired	ILLUMINA	Illumina MiSeq	PCR amplification of variable region v4 of bacterial rRNA gene	fastq	H.R60.To.NH_1.fastq.gz	H.R60.To.NH_2.fastq.gz	H	R+60	Tongue
I.L240.To	Tongue sample I.L240.To	paired	ILLUMINA	Illumina MiSeq	PCR amplification of variable region v4 of bacterial rRNA gene	fastq	I.L240.To.NH_1.fastq.gz	I.L240.To.NH_2.fastq.gz	I	L-240	Tongue
I.L150.To	Tongue sample I.L150.To	paired	ILLUMINA	Illumina MiSeq	PCR amplification of variable region v4 of bacterial rRNA gene	fastq	I.L150.To.NH_1.fastq.gz	I.L150.To.NH_2.fastq.gz	I	L-150	Tongue
I.L90.To	Tongue sample I.L90.To	paired	ILLUMINA	Illumina MiSeq	PCR amplification of variable region v4 of bacterial rRNA gene	fastq	I.L90.To.NH_1.fastq.gz	I.L90.To.NH_2.fastq.gz	I	L-90	Tongue
I.L60.To	Tongue sample I.L60.To	paired	ILLUMINA	Illumina MiSeq	PCR amplification of variable region v4 of bacterial rRNA gene	fastq	I.L60.To.NH_1.fastq.gz	I.L60.To.NH_2.fastq.gz	I	L-60	Tongue
I.FD7.To	Tongue sample I.FD7.To	paired	ILLUMINA	Illumina MiSeq	PCR amplification of variable region v4 of bacterial rRNA gene	fastq	I.FD7.To.NH_1.fastq.gz	I.FD7.To.NH_2.fastq.gz	I	FD+7	Tongue
I.FD90.To	Tongue sample I.FD90.To	paired	ILLUMINA	Illumina MiSeq	PCR amplification of variable region v4 of bacterial rRNA gene	fastq	I.FD90.To.NH_1.fastq.gz	I.FD90.To.NH_2.fastq.gz	I	FD+90	Tongue
I.R14.To	Tongue sample I.R14.To	paired	ILLUMINA	Illumina MiSeq	PCR amplification of variable region v4 of bacterial rRNA gene	fastq	I.R14.To.NH_1.fastq.gz	I.R14.To.NH_2.fastq.gz	I	R-14	Tongue
I.R1.To	Tongue sample I.R1.To	paired	ILLUMINA	Illumina MiSeq	PCR amplification of variable region v4 of bacterial rRNA gene	fastq	I.R1.To.NH_1.fastq.gz	I.R1.To.NH_2.fastq.gz	I	R+1/3	Tongue
I.R30.To	Tongue sample I.R30.To	paired	ILLUMINA	Illumina MiSeq	PCR amplification of variable region v4 of bacterial rRNA gene	fastq	I.R30.To.NH_1.fastq.gz	I.R30.To.NH_2.fastq.gz	I	R+30	Tongue
I.R60.To	Tongue sample I.R60.To	paired	ILLUMINA	Illumina MiSeq	PCR amplification of variable region v4 of bacterial rRNA gene	fastq	I.R60.To.NH_1.fastq.gz	I.R60.To.NH_2.fastq.gz	I	R+60	Tongue
A.L150.St	Stool sample A.L150.St	paired	ILLUMINA	Illumina MiSeq	PCR amplification of variable region v4 of bacterial rRNA gene	fastq	A.L150.St.NH_1.fastq.gz	A.L150.St.NH_2.fastq.gz	A	L-150	Stool
A.L90.St	Stool sample A.L90.St	paired	ILLUMINA	Illumina MiSeq	PCR amplification of variable region v4 of bacterial rRNA gene	fastq	A.L90.St.NH_1.fastq.gz	A.L90.St.NH_2.fastq.gz	A	L-90	Stool
A.L60.St	Stool sample A.L60.St	paired	ILLUMINA	Illumina MiSeq	PCR amplification of variable region v4 of bacterial rRNA gene	fastq	A.L60.St.NH_1.fastq.gz	A.L60.St.NH_2.fastq.gz	A	L-60	Stool
A.R1.St	Stool sample A.R1.St	paired	ILLUMINA	Illumina MiSeq	PCR amplification of variable region v4 of bacterial rRNA gene	fastq	A.R1.St.NH_1.fastq.gz	A.R1.St.NH_2.fastq.gz	A	R+1/3	Stool
A.R30.St	Stool sample A.R30.St	paired	ILLUMINA	Illumina MiSeq	PCR amplification of variable region v4 of bacterial rRNA gene	fastq	A.R30.St.NH_1.fastq.gz	A.R30.St.NH_2.fastq.gz	A	R+30	Stool
A.R60.St	Stool sample A.R60.St	paired	ILLUMINA	Illumina MiSeq	PCR amplification of variable region v4 of bacterial rRNA gene	fastq	A.R60.St.NH_1.fastq.gz	A.R60.St.NH_2.fastq.gz	A	R+60	Stool
B.L150.St	Stool sample B.L150.St	paired	ILLUMINA	Illumina MiSeq	PCR amplification of variable region v4 of bacterial rRNA gene	fastq	B.L150.St.NH_1.fastq.gz	B.L150.St.NH_2.fastq.gz	B	L-150	Stool
B.L90.St	Stool sample B.L90.St	paired	ILLUMINA	Illumina MiSeq	PCR amplification of variable region v4 of bacterial rRNA gene	fastq	B.L90.St.NH_1.fastq.gz	B.L90.St.NH_2.fastq.gz	B	L-90	Stool
B.L60.St	Stool sample B.L60.St	paired	ILLUMINA	Illumina MiSeq	PCR amplification of variable region v4 of bacterial rRNA gene	fastq	B.L60.St.NH_1.fastq.gz	B.L60.St.NH_2.fastq.gz	B	L-60	Stool
B.FD7.St	Stool sample B.FD7.St	paired	ILLUMINA	Illumina MiSeq	PCR amplification of variable region v4 of bacterial rRNA gene	fastq	B.FD7.St.NH_1.fastq.gz	B.FD7.St.NH_2.fastq.gz	B	FD+7	Stool
B.FD90.St	Stool sample B.FD90.St	paired	ILLUMINA	Illumina MiSeq	PCR amplification of variable region v4 of bacterial rRNA gene	fastq	B.FD90.St.NH_1.fastq.gz	B.FD90.St.NH_2.fastq.gz	B	FD+90	Stool
B.R14.St	Stool sample B.R14.St	paired	ILLUMINA	Illumina MiSeq	PCR amplification of variable region v4 of bacterial rRNA gene	fastq	B.R14.St.NH_1.fastq.gz	B.R14.St.NH_2.fastq.gz	B	R-14	Stool
B.R1.St	Stool sample B.R1.St	paired	ILLUMINA	Illumina MiSeq	PCR amplification of variable region v4 of bacterial rRNA gene	fastq	B.R1.St.NH_1.fastq.gz	B.R1.St.NH_2.fastq.gz	B	R+1/3	Stool
B.R30.St	Stool sample B.R30.St	paired	ILLUMINA	Illumina MiSeq	PCR amplification of variable region v4 of bacterial rRNA gene	fastq	B.R30.St.NH_1.fastq.gz	B.R30.St.NH_2.fastq.gz	B	R+30	Stool
B.R60.St	Stool sample B.R60.St	paired	ILLUMINA	Illumina MiSeq	PCR amplification of variable region v4 of bacterial rRNA gene	fastq	B.R60.St.NH_1.fastq.gz	B.R60.St.NH_2.fastq.gz	B	R+60	Stool
C.L240.St	Stool sample C.L240.St	paired	ILLUMINA	Illumina MiSeq	PCR amplification of variable region v4 of bacterial rRNA gene	fastq	C.L240.St.NH_1.fastq.gz	C.L240.St.NH_2.fastq.gz	C	L-240	Stool
C.L150.St	Stool sample C.L150.St	paired	ILLUMINA	Illumina MiSeq	PCR amplification of variable region v4 of bacterial rRNA gene	fastq	C.L150.St.NH_1.fastq.gz	C.L150.St.NH_2.fastq.gz	C	L-150	Stool
C.L90.St	Stool sample C.L90.St	paired	ILLUMINA	Illumina MiSeq	PCR amplification of variable region v4 of bacterial rRNA gene	fastq	C.L90.St.NH_1.fastq.gz	C.L90.St.NH_2.fastq.gz	C	L-90	Stool
C.L60.St	Stool sample C.L60.St	paired	ILLUMINA	Illumina MiSeq	PCR amplification of variable region v4 of bacterial rRNA gene	fastq	C.L60.St.NH_1.fastq.gz	C.L60.St.NH_2.fastq.gz	C	L-60	Stool
C.FD7.St	Stool sample C.FD7.St	paired	ILLUMINA	Illumina MiSeq	PCR amplification of variable region v4 of bacterial rRNA gene	fastq	C.FD7.St.NH_1.fastq.gz	C.FD7.St.NH_2.fastq.gz	C	FD+7	Stool
C.FD90.St	Stool sample C.FD90.St	paired	ILLUMINA	Illumina MiSeq	PCR amplification of variable region v4 of bacterial rRNA gene	fastq	C.FD90.St.NH_1.fastq.gz	C.FD90.St.NH_2.fastq.gz	C	FD+90	Stool
C.R14.St	Stool sample C.R14.St	paired	ILLUMINA	Illumina MiSeq	PCR amplification of variable region v4 of bacterial rRNA gene	fastq	C.R14.St.NH_1.fastq.gz	C.R14.St.NH_2.fastq.gz	C	R-14	Stool
C.R1.St	Stool sample C.R1.St	paired	ILLUMINA	Illumina MiSeq	PCR amplification of variable region v4 of bacterial rRNA gene	fastq	C.R1.St.NH_1.fastq.gz	C.R1.St.NH_2.fastq.gz	C	R+1/3	Stool
C.R30.St	Stool sample C.R30.St	paired	ILLUMINA	Illumina MiSeq	PCR amplification of variable region v4 of bacterial rRNA gene	fastq	C.R30.St.NH_1.fastq.gz	C.R30.St.NH_2.fastq.gz	C	R+30	Stool
C.R60.St	Stool sample C.R60.St	paired	ILLUMINA	Illumina MiSeq	PCR amplification of variable region v4 of bacterial rRNA gene	fastq	C.R60.St.NH_1.fastq.gz	C.R60.St.NH_2.fastq.gz	C	R+60	Stool
D.L240.St	Stool sample D.L240.St	paired	ILLUMINA	Illumina MiSeq	PCR amplification of variable region v4 of bacterial rRNA gene	fastq	D.L240.St.NH_1.fastq.gz	D.L240.St.NH_2.fastq.gz	D	L-240	Stool
D.L150.St	Stool sample D.L150.St	paired	ILLUMINA	Illumina MiSeq	PCR amplification of variable region v4 of bacterial rRNA gene	fastq	D.L150.St.NH_1.fastq.gz	D.L150.St.NH_2.fastq.gz	D	L-150	Stool
D.L90.St	Stool sample D.L90.St	paired	ILLUMINA	Illumina MiSeq	PCR amplification of variable region v4 of bacterial rRNA gene	fastq	D.L90.St.NH_1.fastq.gz	D.L90.St.NH_2.fastq.gz	D	L-90	Stool
D.L60.St	Stool sample D.L60.St	paired	ILLUMINA	Illumina MiSeq	PCR amplification of variable region v4 of bacterial rRNA gene	fastq	D.L60.St.NH_1.fastq.gz	D.L60.St.NH_2.fastq.gz	D	L-60	Stool
D.FD7.St	Stool sample D.FD7.St	paired	ILLUMINA	Illumina MiSeq	PCR amplification of variable region v4 of bacterial rRNA gene	fastq	D.FD7.St.NH_1.fastq.gz	D.FD7.St.NH_2.fastq.gz	D	FD+7	Stool
D.FD90.St	Stool sample D.FD90.St	paired	ILLUMINA	Illumina MiSeq	PCR amplification of variable region v4 of bacterial rRNA gene	fastq	D.FD90.St.NH_1.fastq.gz	D.FD90.St.NH_2.fastq.gz	D	FD+90	Stool
D.R14.St	Stool sample D.R14.St	paired	ILLUMINA	Illumina MiSeq	PCR amplification of variable region v4 of bacterial rRNA gene	fastq	D.R14.St.NH_1.fastq.gz	D.R14.St.NH_2.fastq.gz	D	R-14	Stool
D.R1.St	Stool sample D.R1.St	paired	ILLUMINA	Illumina MiSeq	PCR amplification of variable region v4 of bacterial rRNA gene	fastq	D.R1.St.NH_1.fastq.gz	D.R1.St.NH_2.fastq.gz	D	R+1/3	Stool
D.R30.St	Stool sample D.R30.St	paired	ILLUMINA	Illumina MiSeq	PCR amplification of variable region v4 of bacterial rRNA gene	fastq	D.R30.St.NH_1.fastq.gz	D.R30.St.NH_2.fastq.gz	D	R+30	Stool
D.R60.St	Stool sample D.R60.St	paired	ILLUMINA	Illumina MiSeq	PCR amplification of variable region v4 of bacterial rRNA gene	fastq	D.R60.St.NH_1.fastq.gz	D.R60.St.NH_2.fastq.gz	D	R+60	Stool
E.L150.St	Stool sample E.L150.St	paired	ILLUMINA	Illumina MiSeq	PCR amplification of variable region v4 of bacterial rRNA gene	fastq	E.L150.St.NH_1.fastq.gz	E.L150.St.NH_2.fastq.gz	E	L-150	Stool
E.L90.St	Stool sample E.L90.St	paired	ILLUMINA	Illumina MiSeq	PCR amplification of variable region v4 of bacterial rRNA gene	fastq	E.L90.St.NH_1.fastq.gz	E.L90.St.NH_2.fastq.gz	E	L-90	Stool
E.L60.St	Stool sample E.L60.St	paired	ILLUMINA	Illumina MiSeq	PCR amplification of variable region v4 of bacterial rRNA gene	fastq	E.L60.St.NH_1.fastq.gz	E.L60.St.NH_2.fastq.gz	E	L-60	Stool
E.R1.St	Stool sample E.R1.St	paired	ILLUMINA	Illumina MiSeq	PCR amplification of variable region v4 of bacterial rRNA gene	fastq	E.R1.St.NH_1.fastq.gz	E.R1.St.NH_2.fastq.gz	E	R+1/3	Stool
E.R30.St	Stool sample E.R30.St	paired	ILLUMINA	Illumina MiSeq	PCR amplification of variable region v4 of bacterial rRNA gene	fastq	E.R30.St.NH_1.fastq.gz	E.R30.St.NH_2.fastq.gz	E	R+30	Stool
E.R60.St	Stool sample E.R60.St	paired	ILLUMINA	Illumina MiSeq	PCR amplification of variable region v4 of bacterial rRNA gene	fastq	E.R60.St.NH_1.fastq.gz	E.R60.St.NH_2.fastq.gz	E	R+60	Stool
F.L240.St	Stool sample F.L240.St	paired	ILLUMINA	Illumina MiSeq	PCR amplification of variable region v4 of bacterial rRNA gene	fastq	F.L240.St.NH_1.fastq.gz	F.L240.St.NH_2.fastq.gz	F	L-240	Stool
F.L150.St	Stool sample F.L150.St	paired	ILLUMINA	Illumina MiSeq	PCR amplification of variable region v4 of bacterial rRNA gene	fastq	F.L150.St.NH_1.fastq.gz	F.L150.St.NH_2.fastq.gz	F	L-150	Stool
F.L60.St	Stool sample F.L60.St	paired	ILLUMINA	Illumina MiSeq	PCR amplification of variable region v4 of bacterial rRNA gene	fastq	F.L60.St.NH_1.fastq.gz	F.L60.St.NH_2.fastq.gz	F	L-60	Stool
F.FD7.St	Stool sample F.FD7.St	paired	ILLUMINA	Illumina MiSeq	PCR amplification of variable region v4 of bacterial rRNA gene	fastq	F.FD7.St.NH_1.fastq.gz	F.FD7.St.NH_2.fastq.gz	F	FD+7	Stool
F.FD90.St	Stool sample F.FD90.St	paired	ILLUMINA	Illumina MiSeq	PCR amplification of variable region v4 of bacterial rRNA gene	fastq	F.FD90.St.NH_1.fastq.gz	F.FD90.St.NH_2.fastq.gz	F	FD+90	Stool
F.R14.St	Stool sample F.R14.St	paired	ILLUMINA	Illumina MiSeq	PCR amplification of variable region v4 of bacterial rRNA gene	fastq	F.R14.St.NH_1.fastq.gz	F.R14.St.NH_2.fastq.gz	F	R-14	Stool
F.R1.St	Stool sample F.R1.St	paired	ILLUMINA	Illumina MiSeq	PCR amplification of variable region v4 of bacterial rRNA gene	fastq	F.R1.St.NH_1.fastq.gz	F.R1.St.NH_2.fastq.gz	F	R+1/3	Stool
F.R30.St	Stool sample F.R30.St	paired	ILLUMINA	Illumina MiSeq	PCR amplification of variable region v4 of bacterial rRNA gene	fastq	F.R30.St.NH_1.fastq.gz	F.R30.St.NH_2.fastq.gz	F	R+30	Stool
F.R60.St	Stool sample F.R60.St	paired	ILLUMINA	Illumina MiSeq	PCR amplification of variable region v4 of bacterial rRNA gene	fastq	F.R60.St.NH_1.fastq.gz	F.R60.St.NH_2.fastq.gz	F	R+60	Stool
G.L150.St	Stool sample G.L150.St	paired	ILLUMINA	Illumina MiSeq	PCR amplification of variable region v4 of bacterial rRNA gene	fastq	G.L150.St.NH_1.fastq.gz	G.L150.St.NH_2.fastq.gz	G	L-150	Stool
G.L90.St	Stool sample G.L90.St	paired	ILLUMINA	Illumina MiSeq	PCR amplification of variable region v4 of bacterial rRNA gene	fastq	G.L90.St.NH_1.fastq.gz	G.L90.St.NH_2.fastq.gz	G	L-90	Stool
G.L60.St	Stool sample G.L60.St	paired	ILLUMINA	Illumina MiSeq	PCR amplification of variable region v4 of bacterial rRNA gene	fastq	G.L60.St.NH_1.fastq.gz	G.L60.St.NH_2.fastq.gz	G	L-60	Stool
G.FD7.St	Stool sample G.FD7.St	paired	ILLUMINA	Illumina MiSeq	PCR amplification of variable region v4 of bacterial rRNA gene	fastq	G.FD7.St.NH_1.fastq.gz	G.FD7.St.NH_2.fastq.gz	G	FD+7	Stool
G.FD90.St	Stool sample G.FD90.St	paired	ILLUMINA	Illumina MiSeq	PCR amplification of variable region v4 of bacterial rRNA gene	fastq	G.FD90.St.NH_1.fastq.gz	G.FD90.St.NH_2.fastq.gz	G	FD+90	Stool
G.R14.St	Stool sample G.R14.St	paired	ILLUMINA	Illumina MiSeq	PCR amplification of variable region v4 of bacterial rRNA gene	fastq	G.R14.St.NH_1.fastq.gz	G.R14.St.NH_2.fastq.gz	G	R-14	Stool
G.R1.St	Stool sample G.R1.St	paired	ILLUMINA	Illumina MiSeq	PCR amplification of variable region v4 of bacterial rRNA gene	fastq	G.R1.St.NH_1.fastq.gz	G.R1.St.NH_2.fastq.gz	G	R+1/3	Stool
G.R30.St	Stool sample G.R30.St	paired	ILLUMINA	Illumina MiSeq	PCR amplification of variable region v4 of bacterial rRNA gene	fastq	G.R30.St.NH_1.fastq.gz	G.R30.St.NH_2.fastq.gz	G	R+30	Stool
G.R60.St	Stool sample G.R60.St	paired	ILLUMINA	Illumina MiSeq	PCR amplification of variable region v4 of bacterial rRNA gene	fastq	G.R60.St.NH_1.fastq.gz	G.R60.St.NH_2.fastq.gz	G	R+60	Stool
H.L240.St	Stool sample H.L240.St	paired	ILLUMINA	Illumina MiSeq	PCR amplification of variable region v4 of bacterial rRNA gene	fastq	H.L240.St.NH_1.fastq.gz	H.L240.St.NH_2.fastq.gz	H	L-240	Stool
H.L150.St	Stool sample H.L150.St	paired	ILLUMINA	Illumina MiSeq	PCR amplification of variable region v4 of bacterial rRNA gene	fastq	H.L150.St.NH_1.fastq.gz	H.L150.St.NH_2.fastq.gz	H	L-150	Stool
H.L90.St	Stool sample H.L90.St	paired	ILLUMINA	Illumina MiSeq	PCR amplification of variable region v4 of bacterial rRNA gene	fastq	H.L90.St.NH_1.fastq.gz	H.L90.St.NH_2.fastq.gz	H	L-90	Stool
H.R1.St	Stool sample H.R1.St	paired	ILLUMINA	Illumina MiSeq	PCR amplification of variable region v4 of bacterial rRNA gene	fastq	H.R1.St.NH_1.fastq.gz	H.R1.St.NH_2.fastq.gz	H	R+1/3	Stool
I.L240.St	Stool sample I.L240.St	paired	ILLUMINA	Illumina MiSeq	PCR amplification of variable region v4 of bacterial rRNA gene	fastq	I.L240.St.NH_1.fastq.gz	I.L240.St.NH_2.fastq.gz	I	L-240	Stool
I.L150.St	Stool sample I.L150.St	paired	ILLUMINA	Illumina MiSeq	PCR amplification of variable region v4 of bacterial rRNA gene	fastq	I.L150.St.NH_1.fastq.gz	I.L150.St.NH_2.fastq.gz	I	L-150	Stool
I.L90.St	Stool sample I.L90.St	paired	ILLUMINA	Illumina MiSeq	PCR amplification of variable region v4 of bacterial rRNA gene	fastq	I.L90.St.NH_1.fastq.gz	I.L90.St.NH_2.fastq.gz	I	L-90	Stool
I.L60.St	Stool sample I.L60.St	paired	ILLUMINA	Illumina MiSeq	PCR amplification of variable region v4 of bacterial rRNA gene	fastq	I.L60.St.NH_1.fastq.gz	I.L60.St.NH_2.fastq.gz	I	L-60	Stool
I.R1.St	Stool sample I.R1.St	paired	ILLUMINA	Illumina MiSeq	PCR amplification of variable region v4 of bacterial rRNA gene	fastq	I.R1.St.NH_1.fastq.gz	I.R1.St.NH_2.fastq.gz	I	R+1/3	Stool
I.R30.St	Stool sample I.R30.St	paired	ILLUMINA	Illumina MiSeq	PCR amplification of variable region v4 of bacterial rRNA gene	fastq	I.R30.St.NH_1.fastq.gz	I.R30.St.NH_2.fastq.gz	I	R+30	Stool
I.R60.St	Stool sample I.R60.St	paired	ILLUMINA	Illumina MiSeq	PCR amplification of variable region v4 of bacterial rRNA gene	fastq	I.R60.St.NH_1.fastq.gz	I.R60.St.NH_2.fastq.gz	I	R+60	Stool
A.L150.Na	Nares sample A.L150.Na	paired	ILLUMINA	Illumina MiSeq	PCR amplification of variable region v4 of bacterial rRNA gene	fastq	A.L150.Na.NH_1.fastq.gz	A.L150.Na.NH_2.fastq.gz	A	L-150	Nares
A.L90.Na	Nares sample A.L90.Na	paired	ILLUMINA	Illumina MiSeq	PCR amplification of variable region v4 of bacterial rRNA gene	fastq	A.L90.Na.NH_1.fastq.gz	A.L90.Na.NH_2.fastq.gz	A	L-90	Nares
A.L60.Na	Nares sample A.L60.Na	paired	ILLUMINA	Illumina MiSeq	PCR amplification of variable region v4 of bacterial rRNA gene	fastq	A.L60.Na.NH_1.fastq.gz	A.L60.Na.NH_2.fastq.gz	A	L-60	Nares
A.FD7.Na	Nares sample A.FD7.Na	paired	ILLUMINA	Illumina MiSeq	PCR amplification of variable region v4 of bacterial rRNA gene	fastq	A.FD7.Na.NH_1.fastq.gz	A.FD7.Na.NH_2.fastq.gz	A	FD+7	Nares
A.FD90.Na	Nares sample A.FD90.Na	paired	ILLUMINA	Illumina MiSeq	PCR amplification of variable region v4 of bacterial rRNA gene	fastq	A.FD90.Na.NH_1.fastq.gz	A.FD90.Na.NH_2.fastq.gz	A	FD+90	Nares
A.R14.Na	Nares sample A.R14.Na	paired	ILLUMINA	Illumina MiSeq	PCR amplification of variable region v4 of bacterial rRNA gene	fastq	A.R14.Na.NH_1.fastq.gz	A.R14.Na.NH_2.fastq.gz	A	R-14	Nares
A.R1.Na	Nares sample A.R1.Na	paired	ILLUMINA	Illumina MiSeq	PCR amplification of variable region v4 of bacterial rRNA gene	fastq	A.R1.Na.NH_1.fastq.gz	A.R1.Na.NH_2.fastq.gz	A	R+1/3	Nares
A.R30.Na	Nares sample A.R30.Na	paired	ILLUMINA	Illumina MiSeq	PCR amplification of variable region v4 of bacterial rRNA gene	fastq	A.R30.Na.NH_1.fastq.gz	A.R30.Na.NH_2.fastq.gz	A	R+30	Nares
A.R60.Na	Nares sample A.R60.Na	paired	ILLUMINA	Illumina MiSeq	PCR amplification of variable region v4 of bacterial rRNA gene	fastq	A.R60.Na.NH_1.fastq.gz	A.R60.Na.NH_2.fastq.gz	A	R+60	Nares
B.L150.Na	Nares sample B.L150.Na	paired	ILLUMINA	Illumina MiSeq	PCR amplification of variable region v4 of bacterial rRNA gene	fastq	B.L150.Na.NH_1.fastq.gz	B.L150.Na.NH_2.fastq.gz	B	L-150	Nares
B.L90.Na	Nares sample B.L90.Na	paired	ILLUMINA	Illumina MiSeq	PCR amplification of variable region v4 of bacterial rRNA gene	fastq	B.L90.Na.NH_1.fastq.gz	B.L90.Na.NH_2.fastq.gz	B	L-90	Nares
B.L60.Na	Nares sample B.L60.Na	paired	ILLUMINA	Illumina MiSeq	PCR amplification of variable region v4 of bacterial rRNA gene	fastq	B.L60.Na.NH_1.fastq.gz	B.L60.Na.NH_2.fastq.gz	B	L-60	Nares
B.FD7.Na	Nares sample B.FD7.Na	paired	ILLUMINA	Illumina MiSeq	PCR amplification of variable region v4 of bacterial rRNA gene	fastq	B.FD7.Na.NH_1.fastq.gz	B.FD7.Na.NH_2.fastq.gz	B	FD+7	Nares
B.FD90.Na	Nares sample B.FD90.Na	paired	ILLUMINA	Illumina MiSeq	PCR amplification of variable region v4 of bacterial rRNA gene	fastq	B.FD90.Na.NH_1.fastq.gz	B.FD90.Na.NH_2.fastq.gz	B	FD+90	Nares
B.R14.Na	Nares sample B.R14.Na	paired	ILLUMINA	Illumina MiSeq	PCR amplification of variable region v4 of bacterial rRNA gene	fastq	B.R14.Na.NH_1.fastq.gz	B.R14.Na.NH_2.fastq.gz	B	R-14	Nares
B.R1.Na	Nares sample B.R1.Na	paired	ILLUMINA	Illumina MiSeq	PCR amplification of variable region v4 of bacterial rRNA gene	fastq	B.R1.Na.NH_1.fastq.gz	B.R1.Na.NH_2.fastq.gz	B	R+1/3	Nares
B.R30.Na	Nares sample B.R30.Na	paired	ILLUMINA	Illumina MiSeq	PCR amplification of variable region v4 of bacterial rRNA gene	fastq	B.R30.Na.NH_1.fastq.gz	B.R30.Na.NH_2.fastq.gz	B	R+30	Nares
B.R60.Na	Nares sample B.R60.Na	paired	ILLUMINA	Illumina MiSeq	PCR amplification of variable region v4 of bacterial rRNA gene	fastq	B.R60.Na.NH_1.fastq.gz	B.R60.Na.NH_2.fastq.gz	B	R+60	Nares
C.L240.Na	Nares sample C.L240.Na	paired	ILLUMINA	Illumina MiSeq	PCR amplification of variable region v4 of bacterial rRNA gene	fastq	C.L240.Na.NH_1.fastq.gz	C.L240.Na.NH_2.fastq.gz	C	L-240	Nares
C.L150.Na	Nares sample C.L150.Na	paired	ILLUMINA	Illumina MiSeq	PCR amplification of variable region v4 of bacterial rRNA gene	fastq	C.L150.Na.NH_1.fastq.gz	C.L150.Na.NH_2.fastq.gz	C	L-150	Nares
C.L90.Na	Nares sample C.L90.Na	paired	ILLUMINA	Illumina MiSeq	PCR amplification of variable region v4 of bacterial rRNA gene	fastq	C.L90.Na.NH_1.fastq.gz	C.L90.Na.NH_2.fastq.gz	C	L-90	Nares
C.L60.Na	Nares sample C.L60.Na	paired	ILLUMINA	Illumina MiSeq	PCR amplification of variable region v4 of bacterial rRNA gene	fastq	C.L60.Na.NH_1.fastq.gz	C.L60.Na.NH_2.fastq.gz	C	L-60	Nares
C.FD7.Na	Nares sample C.FD7.Na	paired	ILLUMINA	Illumina MiSeq	PCR amplification of variable region v4 of bacterial rRNA gene	fastq	C.FD7.Na.NH_1.fastq.gz	C.FD7.Na.NH_2.fastq.gz	C	FD+7	Nares
C.FD90.Na	Nares sample C.FD90.Na	paired	ILLUMINA	Illumina MiSeq	PCR amplification of variable region v4 of bacterial rRNA gene	fastq	C.FD90.Na.NH_1.fastq.gz	C.FD90.Na.NH_2.fastq.gz	C	FD+90	Nares
C.R14.Na	Nares sample C.R14.Na	paired	ILLUMINA	Illumina MiSeq	PCR amplification of variable region v4 of bacterial rRNA gene	fastq	C.R14.Na.NH_1.fastq.gz	C.R14.Na.NH_2.fastq.gz	C	R-14	Nares
C.R1.Na	Nares sample C.R1.Na	paired	ILLUMINA	Illumina MiSeq	PCR amplification of variable region v4 of bacterial rRNA gene	fastq	C.R1.Na.NH_1.fastq.gz	C.R1.Na.NH_2.fastq.gz	C	R+1/3	Nares
C.R30.Na	Nares sample C.R30.Na	paired	ILLUMINA	Illumina MiSeq	PCR amplification of variable region v4 of bacterial rRNA gene	fastq	C.R30.Na.NH_1.fastq.gz	C.R30.Na.NH_2.fastq.gz	C	R+30	Nares
C.R60.Na	Nares sample C.R60.Na	paired	ILLUMINA	Illumina MiSeq	PCR amplification of variable region v4 of bacterial rRNA gene	fastq	C.R60.Na.NH_1.fastq.gz	C.R60.Na.NH_2.fastq.gz	C	R+60	Nares
D.L240.Na	Nares sample D.L240.Na	paired	ILLUMINA	Illumina MiSeq	PCR amplification of variable region v4 of bacterial rRNA gene	fastq	D.L240.Na.NH_1.fastq.gz	D.L240.Na.NH_2.fastq.gz	D	L-240	Nares
D.L150.Na	Nares sample D.L150.Na	paired	ILLUMINA	Illumina MiSeq	PCR amplification of variable region v4 of bacterial rRNA gene	fastq	D.L150.Na.NH_1.fastq.gz	D.L150.Na.NH_2.fastq.gz	D	L-150	Nares
D.L90.Na	Nares sample D.L90.Na	paired	ILLUMINA	Illumina MiSeq	PCR amplification of variable region v4 of bacterial rRNA gene	fastq	D.L90.Na.NH_1.fastq.gz	D.L90.Na.NH_2.fastq.gz	D	L-90	Nares
D.L60.Na	Nares sample D.L60.Na	paired	ILLUMINA	Illumina MiSeq	PCR amplification of variable region v4 of bacterial rRNA gene	fastq	D.L60.Na.NH_1.fastq.gz	D.L60.Na.NH_2.fastq.gz	D	L-60	Nares
D.FD7.Na	Nares sample D.FD7.Na	paired	ILLUMINA	Illumina MiSeq	PCR amplification of variable region v4 of bacterial rRNA gene	fastq	D.FD7.Na.NH_1.fastq.gz	D.FD7.Na.NH_2.fastq.gz	D	FD+7	Nares
D.FD90.Na	Nares sample D.FD90.Na	paired	ILLUMINA	Illumina MiSeq	PCR amplification of variable region v4 of bacterial rRNA gene	fastq	D.FD90.Na.NH_1.fastq.gz	D.FD90.Na.NH_2.fastq.gz	D	FD+90	Nares
D.R14.Na	Nares sample D.R14.Na	paired	ILLUMINA	Illumina MiSeq	PCR amplification of variable region v4 of bacterial rRNA gene	fastq	D.R14.Na.NH_1.fastq.gz	D.R14.Na.NH_2.fastq.gz	D	R-14	Nares
D.R1.Na	Nares sample D.R1.Na	paired	ILLUMINA	Illumina MiSeq	PCR amplification of variable region v4 of bacterial rRNA gene	fastq	D.R1.Na.NH_1.fastq.gz	D.R1.Na.NH_2.fastq.gz	D	R+1/3	Nares
D.R30.Na	Nares sample D.R30.Na	paired	ILLUMINA	Illumina MiSeq	PCR amplification of variable region v4 of bacterial rRNA gene	fastq	D.R30.Na.NH_1.fastq.gz	D.R30.Na.NH_2.fastq.gz	D	R+30	Nares
D.R60.Na	Nares sample D.R60.Na	paired	ILLUMINA	Illumina MiSeq	PCR amplification of variable region v4 of bacterial rRNA gene	fastq	D.R60.Na.NH_1.fastq.gz	D.R60.Na.NH_2.fastq.gz	D	R+60	Nares
E.L150.Na	Nares sample E.L150.Na	paired	ILLUMINA	Illumina MiSeq	PCR amplification of variable region v4 of bacterial rRNA gene	fastq	E.L150.Na.NH_1.fastq.gz	E.L150.Na.NH_2.fastq.gz	E	L-150	Nares
E.L90.Na	Nares sample E.L90.Na	paired	ILLUMINA	Illumina MiSeq	PCR amplification of variable region v4 of bacterial rRNA gene	fastq	E.L90.Na.NH_1.fastq.gz	E.L90.Na.NH_2.fastq.gz	E	L-90	Nares
E.L60.Na	Nares sample E.L60.Na	paired	ILLUMINA	Illumina MiSeq	PCR amplification of variable region v4 of bacterial rRNA gene	fastq	E.L60.Na.NH_1.fastq.gz	E.L60.Na.NH_2.fastq.gz	E	L-60	Nares
E.FD7.Na	Nares sample E.FD7.Na	paired	ILLUMINA	Illumina MiSeq	PCR amplification of variable region v4 of bacterial rRNA gene	fastq	E.FD7.Na.NH_1.fastq.gz	E.FD7.Na.NH_2.fastq.gz	E	FD+7	Nares
E.FD90.Na	Nares sample E.FD90.Na	paired	ILLUMINA	Illumina MiSeq	PCR amplification of variable region v4 of bacterial rRNA gene	fastq	E.FD90.Na.NH_1.fastq.gz	E.FD90.Na.NH_2.fastq.gz	E	FD+90	Nares
E.R14.Na	Nares sample E.R14.Na	paired	ILLUMINA	Illumina MiSeq	PCR amplification of variable region v4 of bacterial rRNA gene	fastq	E.R14.Na.NH_1.fastq.gz	E.R14.Na.NH_2.fastq.gz	E	R-14	Nares
E.R1.Na	Nares sample E.R1.Na	paired	ILLUMINA	Illumina MiSeq	PCR amplification of variable region v4 of bacterial rRNA gene	fastq	E.R1.Na.NH_1.fastq.gz	E.R1.Na.NH_2.fastq.gz	E	R+1/3	Nares
E.R30.Na	Nares sample E.R30.Na	paired	ILLUMINA	Illumina MiSeq	PCR amplification of variable region v4 of bacterial rRNA gene	fastq	E.R30.Na.NH_1.fastq.gz	E.R30.Na.NH_2.fastq.gz	E	R+30	Nares
E.R60.Na	Nares sample E.R60.Na	paired	ILLUMINA	Illumina MiSeq	PCR amplification of variable region v4 of bacterial rRNA gene	fastq	E.R60.Na.NH_1.fastq.gz	E.R60.Na.NH_2.fastq.gz	E	R+60	Nares
F.L240.Na	Nares sample F.L240.Na	paired	ILLUMINA	Illumina MiSeq	PCR amplification of variable region v4 of bacterial rRNA gene	fastq	F.L240.Na.NH_1.fastq.gz	F.L240.Na.NH_2.fastq.gz	F	L-240	Nares
F.L150.Na	Nares sample F.L150.Na	paired	ILLUMINA	Illumina MiSeq	PCR amplification of variable region v4 of bacterial rRNA gene	fastq	F.L150.Na.NH_1.fastq.gz	F.L150.Na.NH_2.fastq.gz	F	L-150	Nares
F.L60.Na	Nares sample F.L60.Na	paired	ILLUMINA	Illumina MiSeq	PCR amplification of variable region v4 of bacterial rRNA gene	fastq	F.L60.Na.NH_1.fastq.gz	F.L60.Na.NH_2.fastq.gz	F	L-60	Nares
F.FD7.Na	Nares sample F.FD7.Na	paired	ILLUMINA	Illumina MiSeq	PCR amplification of variable region v4 of bacterial rRNA gene	fastq	F.FD7.Na.NH_1.fastq.gz	F.FD7.Na.NH_2.fastq.gz	F	FD+7	Nares
F.FD90.Na	Nares sample F.FD90.Na	paired	ILLUMINA	Illumina MiSeq	PCR amplification of variable region v4 of bacterial rRNA gene	fastq	F.FD90.Na.NH_1.fastq.gz	F.FD90.Na.NH_2.fastq.gz	F	FD+90	Nares
F.R14.Na	Nares sample F.R14.Na	paired	ILLUMINA	Illumina MiSeq	PCR amplification of variable region v4 of bacterial rRNA gene	fastq	F.R14.Na.NH_1.fastq.gz	F.R14.Na.NH_2.fastq.gz	F	R-14	Nares
F.R1.Na	Nares sample F.R1.Na	paired	ILLUMINA	Illumina MiSeq	PCR amplification of variable region v4 of bacterial rRNA gene	fastq	F.R1.Na.NH_1.fastq.gz	F.R1.Na.NH_2.fastq.gz	F	R+1/3	Nares
F.R30.Na	Nares sample F.R30.Na	paired	ILLUMINA	Illumina MiSeq	PCR amplification of variable region v4 of bacterial rRNA gene	fastq	F.R30.Na.NH_1.fastq.gz	F.R30.Na.NH_2.fastq.gz	F	R+30	Nares
F.R60.Na	Nares sample F.R60.Na	paired	ILLUMINA	Illumina MiSeq	PCR amplification of variable region v4 of bacterial rRNA gene	fastq	F.R60.Na.NH_1.fastq.gz	F.R60.Na.NH_2.fastq.gz	F	R+60	Nares
G.L150.Na	Nares sample G.L150.Na	paired	ILLUMINA	Illumina MiSeq	PCR amplification of variable region v4 of bacterial rRNA gene	fastq	G.L150.Na.NH_1.fastq.gz	G.L150.Na.NH_2.fastq.gz	G	L-150	Nares
G.L90.Na	Nares sample G.L90.Na	paired	ILLUMINA	Illumina MiSeq	PCR amplification of variable region v4 of bacterial rRNA gene	fastq	G.L90.Na.NH_1.fastq.gz	G.L90.Na.NH_2.fastq.gz	G	L-90	Nares
G.L60.Na	Nares sample G.L60.Na	paired	ILLUMINA	Illumina MiSeq	PCR amplification of variable region v4 of bacterial rRNA gene	fastq	G.L60.Na.NH_1.fastq.gz	G.L60.Na.NH_2.fastq.gz	G	L-60	Nares
G.FD7.Na	Nares sample G.FD7.Na	paired	ILLUMINA	Illumina MiSeq	PCR amplification of variable region v4 of bacterial rRNA gene	fastq	G.FD7.Na.NH_1.fastq.gz	G.FD7.Na.NH_2.fastq.gz	G	FD+7	Nares
G.FD90.Na	Nares sample G.FD90.Na	paired	ILLUMINA	Illumina MiSeq	PCR amplification of variable region v4 of bacterial rRNA gene	fastq	G.FD90.Na.NH_1.fastq.gz	G.FD90.Na.NH_2.fastq.gz	G	FD+90	Nares
G.R14.Na	Nares sample G.R14.Na	paired	ILLUMINA	Illumina MiSeq	PCR amplification of variable region v4 of bacterial rRNA gene	fastq	G.R14.Na.NH_1.fastq.gz	G.R14.Na.NH_2.fastq.gz	G	R-14	Nares
G.R1.Na	Nares sample G.R1.Na	paired	ILLUMINA	Illumina MiSeq	PCR amplification of variable region v4 of bacterial rRNA gene	fastq	G.R1.Na.NH_1.fastq.gz	G.R1.Na.NH_2.fastq.gz	G	R+1/3	Nares
G.R30.Na	Nares sample G.R30.Na	paired	ILLUMINA	Illumina MiSeq	PCR amplification of variable region v4 of bacterial rRNA gene	fastq	G.R30.Na.NH_1.fastq.gz	G.R30.Na.NH_2.fastq.gz	G	R+30	Nares
G.R60.Na	Nares sample G.R60.Na	paired	ILLUMINA	Illumina MiSeq	PCR amplification of variable region v4 of bacterial rRNA gene	fastq	G.R60.Na.NH_1.fastq.gz	G.R60.Na.NH_2.fastq.gz	G	R+60	Nares
H.L240.Na	Nares sample H.L240.Na	paired	ILLUMINA	Illumina MiSeq	PCR amplification of variable region v4 of bacterial rRNA gene	fastq	H.L240.Na.NH_1.fastq.gz	H.L240.Na.NH_2.fastq.gz	H	L-240	Nares
H.L150.Na	Nares sample H.L150.Na	paired	ILLUMINA	Illumina MiSeq	PCR amplification of variable region v4 of bacterial rRNA gene	fastq	H.L150.Na.NH_1.fastq.gz	H.L150.Na.NH_2.fastq.gz	H	L-150	Nares
H.L90.Na	Nares sample H.L90.Na	paired	ILLUMINA	Illumina MiSeq	PCR amplification of variable region v4 of bacterial rRNA gene	fastq	H.L90.Na.NH_1.fastq.gz	H.L90.Na.NH_2.fastq.gz	H	L-90	Nares
H.L60.Na	Nares sample H.L60.Na	paired	ILLUMINA	Illumina MiSeq	PCR amplification of variable region v4 of bacterial rRNA gene	fastq	H.L60.Na.NH_1.fastq.gz	H.L60.Na.NH_2.fastq.gz	H	L-60	Nares
H.FD7.Na	Nares sample H.FD7.Na	paired	ILLUMINA	Illumina MiSeq	PCR amplification of variable region v4 of bacterial rRNA gene	fastq	H.FD7.Na.NH_1.fastq.gz	H.FD7.Na.NH_2.fastq.gz	H	FD+7	Nares
H.FD90.Na	Nares sample H.FD90.Na	paired	ILLUMINA	Illumina MiSeq	PCR amplification of variable region v4 of bacterial rRNA gene	fastq	H.FD90.Na.NH_1.fastq.gz	H.FD90.Na.NH_2.fastq.gz	H	FD+90	Nares
H.R14.Na	Nares sample H.R14.Na	paired	ILLUMINA	Illumina MiSeq	PCR amplification of variable region v4 of bacterial rRNA gene	fastq	H.R14.Na.NH_1.fastq.gz	H.R14.Na.NH_2.fastq.gz	H	R-14	Nares
H.R1.Na	Nares sample H.R1.Na	paired	ILLUMINA	Illumina MiSeq	PCR amplification of variable region v4 of bacterial rRNA gene	fastq	H.R1.Na.NH_1.fastq.gz	H.R1.Na.NH_2.fastq.gz	H	R+1/3	Nares
H.R30.Na	Nares sample H.R30.Na	paired	ILLUMINA	Illumina MiSeq	PCR amplification of variable region v4 of bacterial rRNA gene	fastq	H.R30.Na.NH_1.fastq.gz	H.R30.Na.NH_2.fastq.gz	H	R+30	Nares
H.R60.Na	Nares sample H.R60.Na	paired	ILLUMINA	Illumina MiSeq	PCR amplification of variable region v4 of bacterial rRNA gene	fastq	H.R60.Na.NH_1.fastq.gz	H.R60.Na.NH_2.fastq.gz	H	R+60	Nares
I.L240.Na	Nares sample I.L240.Na	paired	ILLUMINA	Illumina MiSeq	PCR amplification of variable region v4 of bacterial rRNA gene	fastq	I.L240.Na.NH_1.fastq.gz	I.L240.Na.NH_2.fastq.gz	I	L-240	Nares
I.L150.Na	Nares sample I.L150.Na	paired	ILLUMINA	Illumina MiSeq	PCR amplification of variable region v4 of bacterial rRNA gene	fastq	I.L150.Na.NH_1.fastq.gz	I.L150.Na.NH_2.fastq.gz	I	L-150	Nares
I.L90.Na	Nares sample I.L90.Na	paired	ILLUMINA	Illumina MiSeq	PCR amplification of variable region v4 of bacterial rRNA gene	fastq	I.L90.Na.NH_1.fastq.gz	I.L90.Na.NH_2.fastq.gz	I	L-90	Nares
I.L60.Na	Nares sample I.L60.Na	paired	ILLUMINA	Illumina MiSeq	PCR amplification of variable region v4 of bacterial rRNA gene	fastq	I.L60.Na.NH_1.fastq.gz	I.L60.Na.NH_2.fastq.gz	I	L-60	Nares
I.FD7.Na	Nares sample I.FD7.Na	paired	ILLUMINA	Illumina MiSeq	PCR amplification of variable region v4 of bacterial rRNA gene	fastq	I.FD7.Na.NH_1.fastq.gz	I.FD7.Na.NH_2.fastq.gz	I	FD+7	Nares
I.FD90.Na	Nares sample I.FD90.Na	paired	ILLUMINA	Illumina MiSeq	PCR amplification of variable region v4 of bacterial rRNA gene	fastq	I.FD90.Na.NH_1.fastq.gz	I.FD90.Na.NH_2.fastq.gz	I	FD+90	Nares
I.R14.Na	Nares sample I.R14.Na	paired	ILLUMINA	Illumina MiSeq	PCR amplification of variable region v4 of bacterial rRNA gene	fastq	I.R14.Na.NH_1.fastq.gz	I.R14.Na.NH_2.fastq.gz	I	R-14	Nares
I.R1.Na	Nares sample I.R1.Na	paired	ILLUMINA	Illumina MiSeq	PCR amplification of variable region v4 of bacterial rRNA gene	fastq	I.R1.Na.NH_1.fastq.gz	I.R1.Na.NH_2.fastq.gz	I	R+1/3	Nares
I.R30.Na	Nares sample I.R30.Na	paired	ILLUMINA	Illumina MiSeq	PCR amplification of variable region v4 of bacterial rRNA gene	fastq	I.R30.Na.NH_1.fastq.gz	I.R30.Na.NH_2.fastq.gz	I	R+30	Nares
I.R60.Na	Nares sample I.R60.Na	paired	ILLUMINA	Illumina MiSeq	PCR amplification of variable region v4 of bacterial rRNA gene	fastq	I.R60.Na.NH_1.fastq.gz	I.R60.Na.NH_2.fastq.gz	I	R+60	Nares
A.L150.Fh	Forehead sample A.L150.Fh	paired	ILLUMINA	Illumina MiSeq	PCR amplification of variable region v4 of bacterial rRNA gene	fastq	A.L150.Fh.NH_1.fastq.gz	A.L150.Fh.NH_2.fastq.gz	A	L-150	Forehead
A.L90.Fh	Forehead sample A.L90.Fh	paired	ILLUMINA	Illumina MiSeq	PCR amplification of variable region v4 of bacterial rRNA gene	fastq	A.L90.Fh.NH_1.fastq.gz	A.L90.Fh.NH_2.fastq.gz	A	L-90	Forehead
A.L60.Fh	Forehead sample A.L60.Fh	paired	ILLUMINA	Illumina MiSeq	PCR amplification of variable region v4 of bacterial rRNA gene	fastq	A.L60.Fh.NH_1.fastq.gz	A.L60.Fh.NH_2.fastq.gz	A	L-60	Forehead
A.FD7.Fh	Forehead sample A.FD7.Fh	paired	ILLUMINA	Illumina MiSeq	PCR amplification of variable region v4 of bacterial rRNA gene	fastq	A.FD7.Fh.NH_1.fastq.gz	A.FD7.Fh.NH_2.fastq.gz	A	FD+7	Forehead
A.FD90.Fh	Forehead sample A.FD90.Fh	paired	ILLUMINA	Illumina MiSeq	PCR amplification of variable region v4 of bacterial rRNA gene	fastq	A.FD90.Fh.NH_1.fastq.gz	A.FD90.Fh.NH_2.fastq.gz	A	FD+90	Forehead
A.R14.Fh	Forehead sample A.R14.Fh	paired	ILLUMINA	Illumina MiSeq	PCR amplification of variable region v4 of bacterial rRNA gene	fastq	A.R14.Fh.NH_1.fastq.gz	A.R14.Fh.NH_2.fastq.gz	A	R-14	Forehead
A.R1.Fh	Forehead sample A.R1.Fh	paired	ILLUMINA	Illumina MiSeq	PCR amplification of variable region v4 of bacterial rRNA gene	fastq	A.R1.Fh.NH_1.fastq.gz	A.R1.Fh.NH_2.fastq.gz	A	R+1/3	Forehead
A.R30.Fh	Forehead sample A.R30.Fh	paired	ILLUMINA	Illumina MiSeq	PCR amplification of variable region v4 of bacterial rRNA gene	fastq	A.R30.Fh.NH_1.fastq.gz	A.R30.Fh.NH_2.fastq.gz	A	R+30	Forehead
A.R60.Fh	Forehead sample A.R60.Fh	paired	ILLUMINA	Illumina MiSeq	PCR amplification of variable region v4 of bacterial rRNA gene	fastq	A.R60.Fh.NH_1.fastq.gz	A.R60.Fh.NH_2.fastq.gz	A	R+60	Forehead
B.L150.Fh	Forehead sample B.L150.Fh	paired	ILLUMINA	Illumina MiSeq	PCR amplification of variable region v4 of bacterial rRNA gene	fastq	B.L150.Fh.NH_1.fastq.gz	B.L150.Fh.NH_2.fastq.gz	B	L-150	Forehead
B.L90.Fh	Forehead sample B.L90.Fh	paired	ILLUMINA	Illumina MiSeq	PCR amplification of variable region v4 of bacterial rRNA gene	fastq	B.L90.Fh.NH_1.fastq.gz	B.L90.Fh.NH_2.fastq.gz	B	L-90	Forehead
B.L60.Fh	Forehead sample B.L60.Fh	paired	ILLUMINA	Illumina MiSeq	PCR amplification of variable region v4 of bacterial rRNA gene	fastq	B.L60.Fh.NH_1.fastq.gz	B.L60.Fh.NH_2.fastq.gz	B	L-60	Forehead
B.FD7.Fh	Forehead sample B.FD7.Fh	paired	ILLUMINA	Illumina MiSeq	PCR amplification of variable region v4 of bacterial rRNA gene	fastq	B.FD7.Fh.NH_1.fastq.gz	B.FD7.Fh.NH_2.fastq.gz	B	FD+7	Forehead
B.FD90.Fh	Forehead sample B.FD90.Fh	paired	ILLUMINA	Illumina MiSeq	PCR amplification of variable region v4 of bacterial rRNA gene	fastq	B.FD90.Fh.NH_1.fastq.gz	B.FD90.Fh.NH_2.fastq.gz	B	FD+90	Forehead
B.R14.Fh	Forehead sample B.R14.Fh	paired	ILLUMINA	Illumina MiSeq	PCR amplification of variable region v4 of bacterial rRNA gene	fastq	B.R14.Fh.NH_1.fastq.gz	B.R14.Fh.NH_2.fastq.gz	B	R-14	Forehead
B.R1.Fh	Forehead sample B.R1.Fh	paired	ILLUMINA	Illumina MiSeq	PCR amplification of variable region v4 of bacterial rRNA gene	fastq	B.R1.Fh.NH_1.fastq.gz	B.R1.Fh.NH_2.fastq.gz	B	R+1/3	Forehead
B.R30.Fh	Forehead sample B.R30.Fh	paired	ILLUMINA	Illumina MiSeq	PCR amplification of variable region v4 of bacterial rRNA gene	fastq	B.R30.Fh.NH_1.fastq.gz	B.R30.Fh.NH_2.fastq.gz	B	R+30	Forehead
B.R60.Fh	Forehead sample B.R60.Fh	paired	ILLUMINA	Illumina MiSeq	PCR amplification of variable region v4 of bacterial rRNA gene	fastq	B.R60.Fh.NH_1.fastq.gz	B.R60.Fh.NH_2.fastq.gz	B	R+60	Forehead
C.L240.Fh	Forehead sample C.L240.Fh	paired	ILLUMINA	Illumina MiSeq	PCR amplification of variable region v4 of bacterial rRNA gene	fastq	C.L240.Fh.NH_1.fastq.gz	C.L240.Fh.NH_2.fastq.gz	C	L-240	Forehead
C.L150.Fh	Forehead sample C.L150.Fh	paired	ILLUMINA	Illumina MiSeq	PCR amplification of variable region v4 of bacterial rRNA gene	fastq	C.L150.Fh.NH_1.fastq.gz	C.L150.Fh.NH_2.fastq.gz	C	L-150	Forehead
C.L90.Fh	Forehead sample C.L90.Fh	paired	ILLUMINA	Illumina MiSeq	PCR amplification of variable region v4 of bacterial rRNA gene	fastq	C.L90.Fh.NH_1.fastq.gz	C.L90.Fh.NH_2.fastq.gz	C	L-90	Forehead
C.L60.Fh	Forehead sample C.L60.Fh	paired	ILLUMINA	Illumina MiSeq	PCR amplification of variable region v4 of bacterial rRNA gene	fastq	C.L60.Fh.NH_1.fastq.gz	C.L60.Fh.NH_2.fastq.gz	C	L-60	Forehead
C.FD7.Fh	Forehead sample C.FD7.Fh	paired	ILLUMINA	Illumina MiSeq	PCR amplification of variable region v4 of bacterial rRNA gene	fastq	C.FD7.Fh.NH_1.fastq.gz	C.FD7.Fh.NH_2.fastq.gz	C	FD+7	Forehead
C.FD90.Fh	Forehead sample C.FD90.Fh	paired	ILLUMINA	Illumina MiSeq	PCR amplification of variable region v4 of bacterial rRNA gene	fastq	C.FD90.Fh.NH_1.fastq.gz	C.FD90.Fh.NH_2.fastq.gz	C	FD+90	Forehead
C.R14.Fh	Forehead sample C.R14.Fh	paired	ILLUMINA	Illumina MiSeq	PCR amplification of variable region v4 of bacterial rRNA gene	fastq	C.R14.Fh.NH_1.fastq.gz	C.R14.Fh.NH_2.fastq.gz	C	R-14	Forehead
C.R1.Fh	Forehead sample C.R1.Fh	paired	ILLUMINA	Illumina MiSeq	PCR amplification of variable region v4 of bacterial rRNA gene	fastq	C.R1.Fh.NH_1.fastq.gz	C.R1.Fh.NH_2.fastq.gz	C	R+1/3	Forehead
C.R30.Fh	Forehead sample C.R30.Fh	paired	ILLUMINA	Illumina MiSeq	PCR amplification of variable region v4 of bacterial rRNA gene	fastq	C.R30.Fh.NH_1.fastq.gz	C.R30.Fh.NH_2.fastq.gz	C	R+30	Forehead
C.R60.Fh	Forehead sample C.R60.Fh	paired	ILLUMINA	Illumina MiSeq	PCR amplification of variable region v4 of bacterial rRNA gene	fastq	C.R60.Fh.NH_1.fastq.gz	C.R60.Fh.NH_2.fastq.gz	C	R+60	Forehead
D.L240.Fh	Forehead sample D.L240.Fh	paired	ILLUMINA	Illumina MiSeq	PCR amplification of variable region v4 of bacterial rRNA gene	fastq	D.L240.Fh.NH_1.fastq.gz	D.L240.Fh.NH_2.fastq.gz	D	L-240	Forehead
D.L150.Fh	Forehead sample D.L150.Fh	paired	ILLUMINA	Illumina MiSeq	PCR amplification of variable region v4 of bacterial rRNA gene	fastq	D.L150.Fh.NH_1.fastq.gz	D.L150.Fh.NH_2.fastq.gz	D	L-150	Forehead
D.L90.Fh	Forehead sample D.L90.Fh	paired	ILLUMINA	Illumina MiSeq	PCR amplification of variable region v4 of bacterial rRNA gene	fastq	D.L90.Fh.NH_1.fastq.gz	D.L90.Fh.NH_2.fastq.gz	D	L-90	Forehead
D.L60.Fh	Forehead sample D.L60.Fh	paired	ILLUMINA	Illumina MiSeq	PCR amplification of variable region v4 of bacterial rRNA gene	fastq	D.L60.Fh.NH_1.fastq.gz	D.L60.Fh.NH_2.fastq.gz	D	L-60	Forehead
D.FD7.Fh	Forehead sample D.FD7.Fh	paired	ILLUMINA	Illumina MiSeq	PCR amplification of variable region v4 of bacterial rRNA gene	fastq	D.FD7.Fh.NH_1.fastq.gz	D.FD7.Fh.NH_2.fastq.gz	D	FD+7	Forehead
D.FD90.Fh	Forehead sample D.FD90.Fh	paired	ILLUMINA	Illumina MiSeq	PCR amplification of variable region v4 of bacterial rRNA gene	fastq	D.FD90.Fh.NH_1.fastq.gz	D.FD90.Fh.NH_2.fastq.gz	D	FD+90	Forehead
D.R14.Fh	Forehead sample D.R14.Fh	paired	ILLUMINA	Illumina MiSeq	PCR amplification of variable region v4 of bacterial rRNA gene	fastq	D.R14.Fh.NH_1.fastq.gz	D.R14.Fh.NH_2.fastq.gz	D	R-14	Forehead
D.R1.Fh	Forehead sample D.R1.Fh	paired	ILLUMINA	Illumina MiSeq	PCR amplification of variable region v4 of bacterial rRNA gene	fastq	D.R1.Fh.NH_1.fastq.gz	D.R1.Fh.NH_2.fastq.gz	D	R+1/3	Forehead
D.R30.Fh	Forehead sample D.R30.Fh	paired	ILLUMINA	Illumina MiSeq	PCR amplification of variable region v4 of bacterial rRNA gene	fastq	D.R30.Fh.NH_1.fastq.gz	D.R30.Fh.NH_2.fastq.gz	D	R+30	Forehead
D.R60.Fh	Forehead sample D.R60.Fh	paired	ILLUMINA	Illumina MiSeq	PCR amplification of variable region v4 of bacterial rRNA gene	fastq	D.R60.Fh.NH_1.fastq.gz	D.R60.Fh.NH_2.fastq.gz	D	R+60	Forehead
E.L150.Fh	Forehead sample E.L150.Fh	paired	ILLUMINA	Illumina MiSeq	PCR amplification of variable region v4 of bacterial rRNA gene	fastq	E.L150.Fh.NH_1.fastq.gz	E.L150.Fh.NH_2.fastq.gz	E	L-150	Forehead
E.L90.Fh	Forehead sample E.L90.Fh	paired	ILLUMINA	Illumina MiSeq	PCR amplification of variable region v4 of bacterial rRNA gene	fastq	E.L90.Fh.NH_1.fastq.gz	E.L90.Fh.NH_2.fastq.gz	E	L-90	Forehead
E.L60.Fh	Forehead sample E.L60.Fh	paired	ILLUMINA	Illumina MiSeq	PCR amplification of variable region v4 of bacterial rRNA gene	fastq	E.L60.Fh.NH_1.fastq.gz	E.L60.Fh.NH_2.fastq.gz	E	L-60	Forehead
E.FD7.Fh	Forehead sample E.FD7.Fh	paired	ILLUMINA	Illumina MiSeq	PCR amplification of variable region v4 of bacterial rRNA gene	fastq	E.FD7.Fh.NH_1.fastq.gz	E.FD7.Fh.NH_2.fastq.gz	E	FD+7	Forehead
E.FD90.Fh	Forehead sample E.FD90.Fh	paired	ILLUMINA	Illumina MiSeq	PCR amplification of variable region v4 of bacterial rRNA gene	fastq	E.FD90.Fh.NH_1.fastq.gz	E.FD90.Fh.NH_2.fastq.gz	E	FD+90	Forehead
E.R14.Fh	Forehead sample E.R14.Fh	paired	ILLUMINA	Illumina MiSeq	PCR amplification of variable region v4 of bacterial rRNA gene	fastq	E.R14.Fh.NH_1.fastq.gz	E.R14.Fh.NH_2.fastq.gz	E	R-14	Forehead
E.R1.Fh	Forehead sample E.R1.Fh	paired	ILLUMINA	Illumina MiSeq	PCR amplification of variable region v4 of bacterial rRNA gene	fastq	E.R1.Fh.NH_1.fastq.gz	E.R1.Fh.NH_2.fastq.gz	E	R+1/3	Forehead
E.R30.Fh	Forehead sample E.R30.Fh	paired	ILLUMINA	Illumina MiSeq	PCR amplification of variable region v4 of bacterial rRNA gene	fastq	E.R30.Fh.NH_1.fastq.gz	E.R30.Fh.NH_2.fastq.gz	E	R+30	Forehead
E.R60.Fh	Forehead sample E.R60.Fh	paired	ILLUMINA	Illumina MiSeq	PCR amplification of variable region v4 of bacterial rRNA gene	fastq	E.R60.Fh.NH_1.fastq.gz	E.R60.Fh.NH_2.fastq.gz	E	R+60	Forehead
F.L240.Fh	Forehead sample F.L240.Fh	paired	ILLUMINA	Illumina MiSeq	PCR amplification of variable region v4 of bacterial rRNA gene	fastq	F.L240.Fh.NH_1.fastq.gz	F.L240.Fh.NH_2.fastq.gz	F	L-240	Forehead
F.L150.Fh	Forehead sample F.L150.Fh	paired	ILLUMINA	Illumina MiSeq	PCR amplification of variable region v4 of bacterial rRNA gene	fastq	F.L150.Fh.NH_1.fastq.gz	F.L150.Fh.NH_2.fastq.gz	F	L-150	Forehead
F.L60.Fh	Forehead sample F.L60.Fh	paired	ILLUMINA	Illumina MiSeq	PCR amplification of variable region v4 of bacterial rRNA gene	fastq	F.L60.Fh.NH_1.fastq.gz	F.L60.Fh.NH_2.fastq.gz	F	L-60	Forehead
F.FD7.Fh	Forehead sample F.FD7.Fh	paired	ILLUMINA	Illumina MiSeq	PCR amplification of variable region v4 of bacterial rRNA gene	fastq	F.FD7.Fh.NH_1.fastq.gz	F.FD7.Fh.NH_2.fastq.gz	F	FD+7	Forehead
F.FD90.Fh	Forehead sample F.FD90.Fh	paired	ILLUMINA	Illumina MiSeq	PCR amplification of variable region v4 of bacterial rRNA gene	fastq	F.FD90.Fh.NH_1.fastq.gz	F.FD90.Fh.NH_2.fastq.gz	F	FD+90	Forehead
F.R14.Fh	Forehead sample F.R14.Fh	paired	ILLUMINA	Illumina MiSeq	PCR amplification of variable region v4 of bacterial rRNA gene	fastq	F.R14.Fh.NH_1.fastq.gz	F.R14.Fh.NH_2.fastq.gz	F	R-14	Forehead
F.R1.Fh	Forehead sample F.R1.Fh	paired	ILLUMINA	Illumina MiSeq	PCR amplification of variable region v4 of bacterial rRNA gene	fastq	F.R1.Fh.NH_1.fastq.gz	F.R1.Fh.NH_2.fastq.gz	F	R+1/3	Forehead
F.R30.Fh	Forehead sample F.R30.Fh	paired	ILLUMINA	Illumina MiSeq	PCR amplification of variable region v4 of bacterial rRNA gene	fastq	F.R30.Fh.NH_1.fastq.gz	F.R30.Fh.NH_2.fastq.gz	F	R+30	Forehead
F.R60.Fh	Forehead sample F.R60.Fh	paired	ILLUMINA	Illumina MiSeq	PCR amplification of variable region v4 of bacterial rRNA gene	fastq	F.R60.Fh.NH_1.fastq.gz	F.R60.Fh.NH_2.fastq.gz	F	R+60	Forehead
G.L150.Fh	Forehead sample G.L150.Fh	paired	ILLUMINA	Illumina MiSeq	PCR amplification of variable region v4 of bacterial rRNA gene	fastq	G.L150.Fh.NH_1.fastq.gz	G.L150.Fh.NH_2.fastq.gz	G	L-150	Forehead
G.L90.Fh	Forehead sample G.L90.Fh	paired	ILLUMINA	Illumina MiSeq	PCR amplification of variable region v4 of bacterial rRNA gene	fastq	G.L90.Fh.NH_1.fastq.gz	G.L90.Fh.NH_2.fastq.gz	G	L-90	Forehead
G.L60.Fh	Forehead sample G.L60.Fh	paired	ILLUMINA	Illumina MiSeq	PCR amplification of variable region v4 of bacterial rRNA gene	fastq	G.L60.Fh.NH_1.fastq.gz	G.L60.Fh.NH_2.fastq.gz	G	L-60	Forehead
G.FD7.Fh	Forehead sample G.FD7.Fh	paired	ILLUMINA	Illumina MiSeq	PCR amplification of variable region v4 of bacterial rRNA gene	fastq	G.FD7.Fh.NH_1.fastq.gz	G.FD7.Fh.NH_2.fastq.gz	G	FD+7	Forehead
G.FD90.Fh	Forehead sample G.FD90.Fh	paired	ILLUMINA	Illumina MiSeq	PCR amplification of variable region v4 of bacterial rRNA gene	fastq	G.FD90.Fh.NH_1.fastq.gz	G.FD90.Fh.NH_2.fastq.gz	G	FD+90	Forehead
G.R14.Fh	Forehead sample G.R14.Fh	paired	ILLUMINA	Illumina MiSeq	PCR amplification of variable region v4 of bacterial rRNA gene	fastq	G.R14.Fh.NH_1.fastq.gz	G.R14.Fh.NH_2.fastq.gz	G	R-14	Forehead
G.R1.Fh	Forehead sample G.R1.Fh	paired	ILLUMINA	Illumina MiSeq	PCR amplification of variable region v4 of bacterial rRNA gene	fastq	G.R1.Fh.NH_1.fastq.gz	G.R1.Fh.NH_2.fastq.gz	G	R+1/3	Forehead
G.R30.Fh	Forehead sample G.R30.Fh	paired	ILLUMINA	Illumina MiSeq	PCR amplification of variable region v4 of bacterial rRNA gene	fastq	G.R30.Fh.NH_1.fastq.gz	G.R30.Fh.NH_2.fastq.gz	G	R+30	Forehead
G.R60.Fh	Forehead sample G.R60.Fh	paired	ILLUMINA	Illumina MiSeq	PCR amplification of variable region v4 of bacterial rRNA gene	fastq	G.R60.Fh.NH_1.fastq.gz	G.R60.Fh.NH_2.fastq.gz	G	R+60	Forehead
H.L240.Fh	Forehead sample H.L240.Fh	paired	ILLUMINA	Illumina MiSeq	PCR amplification of variable region v4 of bacterial rRNA gene	fastq	H.L240.Fh.NH_1.fastq.gz	H.L240.Fh.NH_2.fastq.gz	H	L-240	Forehead
H.L150.Fh	Forehead sample H.L150.Fh	paired	ILLUMINA	Illumina MiSeq	PCR amplification of variable region v4 of bacterial rRNA gene	fastq	H.L150.Fh.NH_1.fastq.gz	H.L150.Fh.NH_2.fastq.gz	H	L-150	Forehead
H.L90.Fh	Forehead sample H.L90.Fh	paired	ILLUMINA	Illumina MiSeq	PCR amplification of variable region v4 of bacterial rRNA gene	fastq	H.L90.Fh.NH_1.fastq.gz	H.L90.Fh.NH_2.fastq.gz	H	L-90	Forehead
H.L60.Fh	Forehead sample H.L60.Fh	paired	ILLUMINA	Illumina MiSeq	PCR amplification of variable region v4 of bacterial rRNA gene	fastq	H.L60.Fh.NH_1.fastq.gz	H.L60.Fh.NH_2.fastq.gz	H	L-60	Forehead
H.FD7.Fh	Forehead sample H.FD7.Fh	paired	ILLUMINA	Illumina MiSeq	PCR amplification of variable region v4 of bacterial rRNA gene	fastq	H.FD7.Fh.NH_1.fastq.gz	H.FD7.Fh.NH_2.fastq.gz	H	FD+7	Forehead
H.FD90.Fh	Forehead sample H.FD90.Fh	paired	ILLUMINA	Illumina MiSeq	PCR amplification of variable region v4 of bacterial rRNA gene	fastq	H.FD90.Fh.NH_1.fastq.gz	H.FD90.Fh.NH_2.fastq.gz	H	FD+90	Forehead
H.R14.Fh	Forehead sample H.R14.Fh	paired	ILLUMINA	Illumina MiSeq	PCR amplification of variable region v4 of bacterial rRNA gene	fastq	H.R14.Fh.NH_1.fastq.gz	H.R14.Fh.NH_2.fastq.gz	H	R-14	Forehead
H.R1.Fh	Forehead sample H.R1.Fh	paired	ILLUMINA	Illumina MiSeq	PCR amplification of variable region v4 of bacterial rRNA gene	fastq	H.R1.Fh.NH_1.fastq.gz	H.R1.Fh.NH_2.fastq.gz	H	R+1/3	Forehead
H.R30.Fh	Forehead sample H.R30.Fh	paired	ILLUMINA	Illumina MiSeq	PCR amplification of variable region v4 of bacterial rRNA gene	fastq	H.R30.Fh.NH_1.fastq.gz	H.R30.Fh.NH_2.fastq.gz	H	R+30	Forehead
H.R60.Fh	Forehead sample H.R60.Fh	paired	ILLUMINA	Illumina MiSeq	PCR amplification of variable region v4 of bacterial rRNA gene	fastq	H.R60.Fh.NH_1.fastq.gz	H.R60.Fh.NH_2.fastq.gz	H	R+60	Forehead
I.L240.Fh	Forehead sample I.L240.Fh	paired	ILLUMINA	Illumina MiSeq	PCR amplification of variable region v4 of bacterial rRNA gene	fastq	I.L240.Fh.NH_1.fastq.gz	I.L240.Fh.NH_2.fastq.gz	I	L-240	Forehead
I.L150.Fh	Forehead sample I.L150.Fh	paired	ILLUMINA	Illumina MiSeq	PCR amplification of variable region v4 of bacterial rRNA gene	fastq	I.L150.Fh.NH_1.fastq.gz	I.L150.Fh.NH_2.fastq.gz	I	L-150	Forehead
I.L90.Fh	Forehead sample I.L90.Fh	paired	ILLUMINA	Illumina MiSeq	PCR amplification of variable region v4 of bacterial rRNA gene	fastq	I.L90.Fh.NH_1.fastq.gz	I.L90.Fh.NH_2.fastq.gz	I	L-90	Forehead
I.L60.Fh	Forehead sample I.L60.Fh	paired	ILLUMINA	Illumina MiSeq	PCR amplification of variable region v4 of bacterial rRNA gene	fastq	I.L60.Fh.NH_1.fastq.gz	I.L60.Fh.NH_2.fastq.gz	I	L-60	Forehead
I.FD7.Fh	Forehead sample I.FD7.Fh	paired	ILLUMINA	Illumina MiSeq	PCR amplification of variable region v4 of bacterial rRNA gene	fastq	I.FD7.Fh.NH_1.fastq.gz	I.FD7.Fh.NH_2.fastq.gz	I	FD+7	Forehead
I.FD90.Fh	Forehead sample I.FD90.Fh	paired	ILLUMINA	Illumina MiSeq	PCR amplification of variable region v4 of bacterial rRNA gene	fastq	I.FD90.Fh.NH_1.fastq.gz	I.FD90.Fh.NH_2.fastq.gz	I	FD+90	Forehead
I.R14.Fh	Forehead sample I.R14.Fh	paired	ILLUMINA	Illumina MiSeq	PCR amplification of variable region v4 of bacterial rRNA gene	fastq	I.R14.Fh.NH_1.fastq.gz	I.R14.Fh.NH_2.fastq.gz	I	R-14	Forehead
I.R1.Fh	Forehead sample I.R1.Fh	paired	ILLUMINA	Illumina MiSeq	PCR amplification of variable region v4 of bacterial rRNA gene	fastq	I.R1.Fh.NH_1.fastq.gz	I.R1.Fh.NH_2.fastq.gz	I	R+1/3	Forehead
I.R30.Fh	Forehead sample I.R30.Fh	paired	ILLUMINA	Illumina MiSeq	PCR amplification of variable region v4 of bacterial rRNA gene	fastq	I.R30.Fh.NH_1.fastq.gz	I.R30.Fh.NH_2.fastq.gz	I	R+30	Forehead
I.R60.Fh	Forehead sample I.R60.Fh	paired	ILLUMINA	Illumina MiSeq	PCR amplification of variable region v4 of bacterial rRNA gene	fastq	I.R60.Fh.NH_1.fastq.gz	I.R60.Fh.NH_2.fastq.gz	I	R+60	Forehead
A.L150.Fa	Forearm sample A.L150.Fa	paired	ILLUMINA	Illumina MiSeq	PCR amplification of variable region v4 of bacterial rRNA gene	fastq	A.L150.Fa.NH_1.fastq.gz	A.L150.Fa.NH_2.fastq.gz	A	L-150	Forearm
A.L90.Fa	Forearm sample A.L90.Fa	paired	ILLUMINA	Illumina MiSeq	PCR amplification of variable region v4 of bacterial rRNA gene	fastq	A.L90.Fa.NH_1.fastq.gz	A.L90.Fa.NH_2.fastq.gz	A	L-90	Forearm
A.L60.Fa	Forearm sample A.L60.Fa	paired	ILLUMINA	Illumina MiSeq	PCR amplification of variable region v4 of bacterial rRNA gene	fastq	A.L60.Fa.NH_1.fastq.gz	A.L60.Fa.NH_2.fastq.gz	A	L-60	Forearm
A.FD7.Fa	Forearm sample A.FD7.Fa	paired	ILLUMINA	Illumina MiSeq	PCR amplification of variable region v4 of bacterial rRNA gene	fastq	A.FD7.Fa.NH_1.fastq.gz	A.FD7.Fa.NH_2.fastq.gz	A	FD+7	Forearm
A.FD90.Fa	Forearm sample A.FD90.Fa	paired	ILLUMINA	Illumina MiSeq	PCR amplification of variable region v4 of bacterial rRNA gene	fastq	A.FD90.Fa.NH_1.fastq.gz	A.FD90.Fa.NH_2.fastq.gz	A	FD+90	Forearm
A.R14.Fa	Forearm sample A.R14.Fa	paired	ILLUMINA	Illumina MiSeq	PCR amplification of variable region v4 of bacterial rRNA gene	fastq	A.R14.Fa.NH_1.fastq.gz	A.R14.Fa.NH_2.fastq.gz	A	R-14	Forearm
A.R1.Fa	Forearm sample A.R1.Fa	paired	ILLUMINA	Illumina MiSeq	PCR amplification of variable region v4 of bacterial rRNA gene	fastq	A.R1.Fa.NH_1.fastq.gz	A.R1.Fa.NH_2.fastq.gz	A	R+1/3	Forearm
A.R30.Fa	Forearm sample A.R30.Fa	paired	ILLUMINA	Illumina MiSeq	PCR amplification of variable region v4 of bacterial rRNA gene	fastq	A.R30.Fa.NH_1.fastq.gz	A.R30.Fa.NH_2.fastq.gz	A	R+30	Forearm
A.R60.Fa	Forearm sample A.R60.Fa	paired	ILLUMINA	Illumina MiSeq	PCR amplification of variable region v4 of bacterial rRNA gene	fastq	A.R60.Fa.NH_1.fastq.gz	A.R60.Fa.NH_2.fastq.gz	A	R+60	Forearm
B.L150.Fa	Forearm sample B.L150.Fa	paired	ILLUMINA	Illumina MiSeq	PCR amplification of variable region v4 of bacterial rRNA gene	fastq	B.L150.Fa.NH_1.fastq.gz	B.L150.Fa.NH_2.fastq.gz	B	L-150	Forearm
B.L90.Fa	Forearm sample B.L90.Fa	paired	ILLUMINA	Illumina MiSeq	PCR amplification of variable region v4 of bacterial rRNA gene	fastq	B.L90.Fa.NH_1.fastq.gz	B.L90.Fa.NH_2.fastq.gz	B	L-90	Forearm
B.L60.Fa	Forearm sample B.L60.Fa	paired	ILLUMINA	Illumina MiSeq	PCR amplification of variable region v4 of bacterial rRNA gene	fastq	B.L60.Fa.NH_1.fastq.gz	B.L60.Fa.NH_2.fastq.gz	B	L-60	Forearm
B.FD7.Fa	Forearm sample B.FD7.Fa	paired	ILLUMINA	Illumina MiSeq	PCR amplification of variable region v4 of bacterial rRNA gene	fastq	B.FD7.Fa.NH_1.fastq.gz	B.FD7.Fa.NH_2.fastq.gz	B	FD+7	Forearm
B.FD90.Fa	Forearm sample B.FD90.Fa	paired	ILLUMINA	Illumina MiSeq	PCR amplification of variable region v4 of bacterial rRNA gene	fastq	B.FD90.Fa.NH_1.fastq.gz	B.FD90.Fa.NH_2.fastq.gz	B	FD+90	Forearm
B.R14.Fa	Forearm sample B.R14.Fa	paired	ILLUMINA	Illumina MiSeq	PCR amplification of variable region v4 of bacterial rRNA gene	fastq	B.R14.Fa.NH_1.fastq.gz	B.R14.Fa.NH_2.fastq.gz	B	R-14	Forearm
B.R1.Fa	Forearm sample B.R1.Fa	paired	ILLUMINA	Illumina MiSeq	PCR amplification of variable region v4 of bacterial rRNA gene	fastq	B.R1.Fa.NH_1.fastq.gz	B.R1.Fa.NH_2.fastq.gz	B	R+1/3	Forearm
B.R30.Fa	Forearm sample B.R30.Fa	paired	ILLUMINA	Illumina MiSeq	PCR amplification of variable region v4 of bacterial rRNA gene	fastq	B.R30.Fa.NH_1.fastq.gz	B.R30.Fa.NH_2.fastq.gz	B	R+30	Forearm
B.R60.Fa	Forearm sample B.R60.Fa	paired	ILLUMINA	Illumina MiSeq	PCR amplification of variable region v4 of bacterial rRNA gene	fastq	B.R60.Fa.NH_1.fastq.gz	B.R60.Fa.NH_2.fastq.gz	B	R+60	Forearm
C.L240.Fa	Forearm sample C.L240.Fa	paired	ILLUMINA	Illumina MiSeq	PCR amplification of variable region v4 of bacterial rRNA gene	fastq	C.L240.Fa.NH_1.fastq.gz	C.L240.Fa.NH_2.fastq.gz	C	L-240	Forearm
C.L150.Fa	Forearm sample C.L150.Fa	paired	ILLUMINA	Illumina MiSeq	PCR amplification of variable region v4 of bacterial rRNA gene	fastq	C.L150.Fa.NH_1.fastq.gz	C.L150.Fa.NH_2.fastq.gz	C	L-150	Forearm
C.L90.Fa	Forearm sample C.L90.Fa	paired	ILLUMINA	Illumina MiSeq	PCR amplification of variable region v4 of bacterial rRNA gene	fastq	C.L90.Fa.NH_1.fastq.gz	C.L90.Fa.NH_2.fastq.gz	C	L-90	Forearm
C.L60.Fa	Forearm sample C.L60.Fa	paired	ILLUMINA	Illumina MiSeq	PCR amplification of variable region v4 of bacterial rRNA gene	fastq	C.L60.Fa.NH_1.fastq.gz	C.L60.Fa.NH_2.fastq.gz	C	L-60	Forearm
C.FD7.Fa	Forearm sample C.FD7.Fa	paired	ILLUMINA	Illumina MiSeq	PCR amplification of variable region v4 of bacterial rRNA gene	fastq	C.FD7.Fa.NH_1.fastq.gz	C.FD7.Fa.NH_2.fastq.gz	C	FD+7	Forearm
C.FD90.Fa	Forearm sample C.FD90.Fa	paired	ILLUMINA	Illumina MiSeq	PCR amplification of variable region v4 of bacterial rRNA gene	fastq	C.FD90.Fa.NH_1.fastq.gz	C.FD90.Fa.NH_2.fastq.gz	C	FD+90	Forearm
C.R14.Fa	Forearm sample C.R14.Fa	paired	ILLUMINA	Illumina MiSeq	PCR amplification of variable region v4 of bacterial rRNA gene	fastq	C.R14.Fa.NH_1.fastq.gz	C.R14.Fa.NH_2.fastq.gz	C	R-14	Forearm
C.R1.Fa	Forearm sample C.R1.Fa	paired	ILLUMINA	Illumina MiSeq	PCR amplification of variable region v4 of bacterial rRNA gene	fastq	C.R1.Fa.NH_1.fastq.gz	C.R1.Fa.NH_2.fastq.gz	C	R+1/3	Forearm
C.R30.Fa	Forearm sample C.R30.Fa	paired	ILLUMINA	Illumina MiSeq	PCR amplification of variable region v4 of bacterial rRNA gene	fastq	C.R30.Fa.NH_1.fastq.gz	C.R30.Fa.NH_2.fastq.gz	C	R+30	Forearm
C.R60.Fa	Forearm sample C.R60.Fa	paired	ILLUMINA	Illumina MiSeq	PCR amplification of variable region v4 of bacterial rRNA gene	fastq	C.R60.Fa.NH_1.fastq.gz	C.R60.Fa.NH_2.fastq.gz	C	R+60	Forearm
D.L240.Fa	Forearm sample D.L240.Fa	paired	ILLUMINA	Illumina MiSeq	PCR amplification of variable region v4 of bacterial rRNA gene	fastq	D.L240.Fa.NH_1.fastq.gz	D.L240.Fa.NH_2.fastq.gz	D	L-240	Forearm
D.L150.Fa	Forearm sample D.L150.Fa	paired	ILLUMINA	Illumina MiSeq	PCR amplification of variable region v4 of bacterial rRNA gene	fastq	D.L150.Fa.NH_1.fastq.gz	D.L150.Fa.NH_2.fastq.gz	D	L-150	Forearm
D.L90.Fa	Forearm sample D.L90.Fa	paired	ILLUMINA	Illumina MiSeq	PCR amplification of variable region v4 of bacterial rRNA gene	fastq	D.L90.Fa.NH_1.fastq.gz	D.L90.Fa.NH_2.fastq.gz	D	L-90	Forearm
D.L60.Fa	Forearm sample D.L60.Fa	paired	ILLUMINA	Illumina MiSeq	PCR amplification of variable region v4 of bacterial rRNA gene	fastq	D.L60.Fa.NH_1.fastq.gz	D.L60.Fa.NH_2.fastq.gz	D	L-60	Forearm
D.FD7.Fa	Forearm sample D.FD7.Fa	paired	ILLUMINA	Illumina MiSeq	PCR amplification of variable region v4 of bacterial rRNA gene	fastq	D.FD7.Fa.NH_1.fastq.gz	D.FD7.Fa.NH_2.fastq.gz	D	FD+7	Forearm
D.FD90.Fa	Forearm sample D.FD90.Fa	paired	ILLUMINA	Illumina MiSeq	PCR amplification of variable region v4 of bacterial rRNA gene	fastq	D.FD90.Fa.NH_1.fastq.gz	D.FD90.Fa.NH_2.fastq.gz	D	FD+90	Forearm
D.R14.Fa	Forearm sample D.R14.Fa	paired	ILLUMINA	Illumina MiSeq	PCR amplification of variable region v4 of bacterial rRNA gene	fastq	D.R14.Fa.NH_1.fastq.gz	D.R14.Fa.NH_2.fastq.gz	D	R-14	Forearm
D.R1.Fa	Forearm sample D.R1.Fa	paired	ILLUMINA	Illumina MiSeq	PCR amplification of variable region v4 of bacterial rRNA gene	fastq	D.R1.Fa.NH_1.fastq.gz	D.R1.Fa.NH_2.fastq.gz	D	R+1/3	Forearm
D.R30.Fa	Forearm sample D.R30.Fa	paired	ILLUMINA	Illumina MiSeq	PCR amplification of variable region v4 of bacterial rRNA gene	fastq	D.R30.Fa.NH_1.fastq.gz	D.R30.Fa.NH_2.fastq.gz	D	R+30	Forearm
D.R60.Fa	Forearm sample D.R60.Fa	paired	ILLUMINA	Illumina MiSeq	PCR amplification of variable region v4 of bacterial rRNA gene	fastq	D.R60.Fa.NH_1.fastq.gz	D.R60.Fa.NH_2.fastq.gz	D	R+60	Forearm
E.L150.Fa	Forearm sample E.L150.Fa	paired	ILLUMINA	Illumina MiSeq	PCR amplification of variable region v4 of bacterial rRNA gene	fastq	E.L150.Fa.NH_1.fastq.gz	E.L150.Fa.NH_2.fastq.gz	E	L-150	Forearm
E.L90.Fa	Forearm sample E.L90.Fa	paired	ILLUMINA	Illumina MiSeq	PCR amplification of variable region v4 of bacterial rRNA gene	fastq	E.L90.Fa.NH_1.fastq.gz	E.L90.Fa.NH_2.fastq.gz	E	L-90	Forearm
E.L60.Fa	Forearm sample E.L60.Fa	paired	ILLUMINA	Illumina MiSeq	PCR amplification of variable region v4 of bacterial rRNA gene	fastq	E.L60.Fa.NH_1.fastq.gz	E.L60.Fa.NH_2.fastq.gz	E	L-60	Forearm
E.FD7.Fa	Forearm sample E.FD7.Fa	paired	ILLUMINA	Illumina MiSeq	PCR amplification of variable region v4 of bacterial rRNA gene	fastq	E.FD7.Fa.NH_1.fastq.gz	E.FD7.Fa.NH_2.fastq.gz	E	FD+7	Forearm
E.FD90.Fa	Forearm sample E.FD90.Fa	paired	ILLUMINA	Illumina MiSeq	PCR amplification of variable region v4 of bacterial rRNA gene	fastq	E.FD90.Fa.NH_1.fastq.gz	E.FD90.Fa.NH_2.fastq.gz	E	FD+90	Forearm
E.R14.Fa	Forearm sample E.R14.Fa	paired	ILLUMINA	Illumina MiSeq	PCR amplification of variable region v4 of bacterial rRNA gene	fastq	E.R14.Fa.NH_1.fastq.gz	E.R14.Fa.NH_2.fastq.gz	E	R-14	Forearm
E.R1.Fa	Forearm sample E.R1.Fa	paired	ILLUMINA	Illumina MiSeq	PCR amplification of variable region v4 of bacterial rRNA gene	fastq	E.R1.Fa.NH_1.fastq.gz	E.R1.Fa.NH_2.fastq.gz	E	R+1/3	Forearm
E.R30.Fa	Forearm sample E.R30.Fa	paired	ILLUMINA	Illumina MiSeq	PCR amplification of variable region v4 of bacterial rRNA gene	fastq	E.R30.Fa.NH_1.fastq.gz	E.R30.Fa.NH_2.fastq.gz	E	R+30	Forearm
E.R60.Fa	Forearm sample E.R60.Fa	paired	ILLUMINA	Illumina MiSeq	PCR amplification of variable region v4 of bacterial rRNA gene	fastq	E.R60.Fa.NH_1.fastq.gz	E.R60.Fa.NH_2.fastq.gz	E	R+60	Forearm
F.L240.Fa	Forearm sample F.L240.Fa	paired	ILLUMINA	Illumina MiSeq	PCR amplification of variable region v4 of bacterial rRNA gene	fastq	F.L240.Fa.NH_1.fastq.gz	F.L240.Fa.NH_2.fastq.gz	F	L-240	Forearm
F.L150.Fa	Forearm sample F.L150.Fa	paired	ILLUMINA	Illumina MiSeq	PCR amplification of variable region v4 of bacterial rRNA gene	fastq	F.L150.Fa.NH_1.fastq.gz	F.L150.Fa.NH_2.fastq.gz	F	L-150	Forearm
F.L60.Fa	Forearm sample F.L60.Fa	paired	ILLUMINA	Illumina MiSeq	PCR amplification of variable region v4 of bacterial rRNA gene	fastq	F.L60.Fa.NH_1.fastq.gz	F.L60.Fa.NH_2.fastq.gz	F	L-60	Forearm
F.FD7.Fa	Forearm sample F.FD7.Fa	paired	ILLUMINA	Illumina MiSeq	PCR amplification of variable region v4 of bacterial rRNA gene	fastq	F.FD7.Fa.NH_1.fastq.gz	F.FD7.Fa.NH_2.fastq.gz	F	FD+7	Forearm
F.FD90.Fa	Forearm sample F.FD90.Fa	paired	ILLUMINA	Illumina MiSeq	PCR amplification of variable region v4 of bacterial rRNA gene	fastq	F.FD90.Fa.NH_1.fastq.gz	F.FD90.Fa.NH_2.fastq.gz	F	FD+90	Forearm
F.R14.Fa	Forearm sample F.R14.Fa	paired	ILLUMINA	Illumina MiSeq	PCR amplification of variable region v4 of bacterial rRNA gene	fastq	F.R14.Fa.NH_1.fastq.gz	F.R14.Fa.NH_2.fastq.gz	F	R-14	Forearm
F.R1.Fa	Forearm sample F.R1.Fa	paired	ILLUMINA	Illumina MiSeq	PCR amplification of variable region v4 of bacterial rRNA gene	fastq	F.R1.Fa.NH_1.fastq.gz	F.R1.Fa.NH_2.fastq.gz	F	R+1/3	Forearm
F.R30.Fa	Forearm sample F.R30.Fa	paired	ILLUMINA	Illumina MiSeq	PCR amplification of variable region v4 of bacterial rRNA gene	fastq	F.R30.Fa.NH_1.fastq.gz	F.R30.Fa.NH_2.fastq.gz	F	R+30	Forearm
F.R60.Fa	Forearm sample F.R60.Fa	paired	ILLUMINA	Illumina MiSeq	PCR amplification of variable region v4 of bacterial rRNA gene	fastq	F.R60.Fa.NH_1.fastq.gz	F.R60.Fa.NH_2.fastq.gz	F	R+60	Forearm
G.L150.Fa	Forearm sample G.L150.Fa	paired	ILLUMINA	Illumina MiSeq	PCR amplification of variable region v4 of bacterial rRNA gene	fastq	G.L150.Fa.NH_1.fastq.gz	G.L150.Fa.NH_2.fastq.gz	G	L-150	Forearm
G.L90.Fa	Forearm sample G.L90.Fa	paired	ILLUMINA	Illumina MiSeq	PCR amplification of variable region v4 of bacterial rRNA gene	fastq	G.L90.Fa.NH_1.fastq.gz	G.L90.Fa.NH_2.fastq.gz	G	L-90	Forearm
G.L60.Fa	Forearm sample G.L60.Fa	paired	ILLUMINA	Illumina MiSeq	PCR amplification of variable region v4 of bacterial rRNA gene	fastq	G.L60.Fa.NH_1.fastq.gz	G.L60.Fa.NH_2.fastq.gz	G	L-60	Forearm
G.FD7.Fa	Forearm sample G.FD7.Fa	paired	ILLUMINA	Illumina MiSeq	PCR amplification of variable region v4 of bacterial rRNA gene	fastq	G.FD7.Fa.NH_1.fastq.gz	G.FD7.Fa.NH_2.fastq.gz	G	FD+7	Forearm
G.FD90.Fa	Forearm sample G.FD90.Fa	paired	ILLUMINA	Illumina MiSeq	PCR amplification of variable region v4 of bacterial rRNA gene	fastq	G.FD90.Fa.NH_1.fastq.gz	G.FD90.Fa.NH_2.fastq.gz	G	FD+90	Forearm
G.R14.Fa	Forearm sample G.R14.Fa	paired	ILLUMINA	Illumina MiSeq	PCR amplification of variable region v4 of bacterial rRNA gene	fastq	G.R14.Fa.NH_1.fastq.gz	G.R14.Fa.NH_2.fastq.gz	G	R-14	Forearm
G.R1.Fa	Forearm sample G.R1.Fa	paired	ILLUMINA	Illumina MiSeq	PCR amplification of variable region v4 of bacterial rRNA gene	fastq	G.R1.Fa.NH_1.fastq.gz	G.R1.Fa.NH_2.fastq.gz	G	R+1/3	Forearm
G.R30.Fa	Forearm sample G.R30.Fa	paired	ILLUMINA	Illumina MiSeq	PCR amplification of variable region v4 of bacterial rRNA gene	fastq	G.R30.Fa.NH_1.fastq.gz	G.R30.Fa.NH_2.fastq.gz	G	R+30	Forearm
G.R60.Fa	Forearm sample G.R60.Fa	paired	ILLUMINA	Illumina MiSeq	PCR amplification of variable region v4 of bacterial rRNA gene	fastq	G.R60.Fa.NH_1.fastq.gz	G.R60.Fa.NH_2.fastq.gz	G	R+60	Forearm
H.L240.Fa	Forearm sample H.L240.Fa	paired	ILLUMINA	Illumina MiSeq	PCR amplification of variable region v4 of bacterial rRNA gene	fastq	H.L240.Fa.NH_1.fastq.gz	H.L240.Fa.NH_2.fastq.gz	H	L-240	Forearm
H.L150.Fa	Forearm sample H.L150.Fa	paired	ILLUMINA	Illumina MiSeq	PCR amplification of variable region v4 of bacterial rRNA gene	fastq	H.L150.Fa.NH_1.fastq.gz	H.L150.Fa.NH_2.fastq.gz	H	L-150	Forearm
H.L90.Fa	Forearm sample H.L90.Fa	paired	ILLUMINA	Illumina MiSeq	PCR amplification of variable region v4 of bacterial rRNA gene	fastq	H.L90.Fa.NH_1.fastq.gz	H.L90.Fa.NH_2.fastq.gz	H	L-90	Forearm
H.L60.Fa	Forearm sample H.L60.Fa	paired	ILLUMINA	Illumina MiSeq	PCR amplification of variable region v4 of bacterial rRNA gene	fastq	H.L60.Fa.NH_1.fastq.gz	H.L60.Fa.NH_2.fastq.gz	H	L-60	Forearm
H.FD7.Fa	Forearm sample H.FD7.Fa	paired	ILLUMINA	Illumina MiSeq	PCR amplification of variable region v4 of bacterial rRNA gene	fastq	H.FD7.Fa.NH_1.fastq.gz	H.FD7.Fa.NH_2.fastq.gz	H	FD+7	Forearm
H.FD90.Fa	Forearm sample H.FD90.Fa	paired	ILLUMINA	Illumina MiSeq	PCR amplification of variable region v4 of bacterial rRNA gene	fastq	H.FD90.Fa.NH_1.fastq.gz	H.FD90.Fa.NH_2.fastq.gz	H	FD+90	Forearm
H.R14.Fa	Forearm sample H.R14.Fa	paired	ILLUMINA	Illumina MiSeq	PCR amplification of variable region v4 of bacterial rRNA gene	fastq	H.R14.Fa.NH_1.fastq.gz	H.R14.Fa.NH_2.fastq.gz	H	R-14	Forearm
H.R1.Fa	Forearm sample H.R1.Fa	paired	ILLUMINA	Illumina MiSeq	PCR amplification of variable region v4 of bacterial rRNA gene	fastq	H.R1.Fa.NH_1.fastq.gz	H.R1.Fa.NH_2.fastq.gz	H	R+1/3	Forearm
H.R30.Fa	Forearm sample H.R30.Fa	paired	ILLUMINA	Illumina MiSeq	PCR amplification of variable region v4 of bacterial rRNA gene	fastq	H.R30.Fa.NH_1.fastq.gz	H.R30.Fa.NH_2.fastq.gz	H	R+30	Forearm
H.R60.Fa	Forearm sample H.R60.Fa	paired	ILLUMINA	Illumina MiSeq	PCR amplification of variable region v4 of bacterial rRNA gene	fastq	H.R60.Fa.NH_1.fastq.gz	H.R60.Fa.NH_2.fastq.gz	H	R+60	Forearm
I.L240.Fa	Forearm sample I.L240.Fa	paired	ILLUMINA	Illumina MiSeq	PCR amplification of variable region v4 of bacterial rRNA gene	fastq	I.L240.Fa.NH_1.fastq.gz	I.L240.Fa.NH_2.fastq.gz	I	L-240	Forearm
I.L150.Fa	Forearm sample I.L150.Fa	paired	ILLUMINA	Illumina MiSeq	PCR amplification of variable region v4 of bacterial rRNA gene	fastq	I.L150.Fa.NH_1.fastq.gz	I.L150.Fa.NH_2.fastq.gz	I	L-150	Forearm
I.L90.Fa	Forearm sample I.L90.Fa	paired	ILLUMINA	Illumina MiSeq	PCR amplification of variable region v4 of bacterial rRNA gene	fastq	I.L90.Fa.NH_1.fastq.gz	I.L90.Fa.NH_2.fastq.gz	I	L-90	Forearm
I.L60.Fa	Forearm sample I.L60.Fa	paired	ILLUMINA	Illumina MiSeq	PCR amplification of variable region v4 of bacterial rRNA gene	fastq	I.L60.Fa.NH_1.fastq.gz	I.L60.Fa.NH_2.fastq.gz	I	L-60	Forearm
I.FD7.Fa	Forearm sample I.FD7.Fa	paired	ILLUMINA	Illumina MiSeq	PCR amplification of variable region v4 of bacterial rRNA gene	fastq	I.FD7.Fa.NH_1.fastq.gz	I.FD7.Fa.NH_2.fastq.gz	I	FD+7	Forearm
I.FD90.Fa	Forearm sample I.FD90.Fa	paired	ILLUMINA	Illumina MiSeq	PCR amplification of variable region v4 of bacterial rRNA gene	fastq	I.FD90.Fa.NH_1.fastq.gz	I.FD90.Fa.NH_2.fastq.gz	I	FD+90	Forearm
I.R14.Fa	Forearm sample I.R14.Fa	paired	ILLUMINA	Illumina MiSeq	PCR amplification of variable region v4 of bacterial rRNA gene	fastq	I.R14.Fa.NH_1.fastq.gz	I.R14.Fa.NH_2.fastq.gz	I	R-14	Forearm
I.R1.Fa	Forearm sample I.R1.Fa	paired	ILLUMINA	Illumina MiSeq	PCR amplification of variable region v4 of bacterial rRNA gene	fastq	I.R1.Fa.NH_1.fastq.gz	I.R1.Fa.NH_2.fastq.gz	I	R+1/3	Forearm
I.R30.Fa	Forearm sample I.R30.Fa	paired	ILLUMINA	Illumina MiSeq	PCR amplification of variable region v4 of bacterial rRNA gene	fastq	I.R30.Fa.NH_1.fastq.gz	I.R30.Fa.NH_2.fastq.gz	I	R+30	Forearm
I.R60.Fa	Forearm sample I.R60.Fa	paired	ILLUMINA	Illumina MiSeq	PCR amplification of variable region v4 of bacterial rRNA gene	fastq	I.R60.Fa.NH_1.fastq.gz	I.R60.Fa.NH_2.fastq.gz	I	R+60	Forearm
B.L240.Fa	Forearm sample B.L240.Fa	paired	ILLUMINA	Illumina MiSeq	PCR amplification of variable region v4 of bacterial rRNA gene	fastq	B.L240.Fa.NH_1.fastq.gz	B.L240.Fa.NH_2.fastq.gz	B	L-240	Forearm
B.L240.Fh	Forehead sample B.L240.Fh	paired	ILLUMINA	Illumina MiSeq	PCR amplification of variable region v4 of bacterial rRNA gene	fastq	B.L240.Fh.NH_1.fastq.gz	B.L240.Fh.NH_2.fastq.gz	B	L-240	Forehead
B.L240.Na	Nares sample B.L240.Na	paired	ILLUMINA	Illumina MiSeq	PCR amplification of variable region v4 of bacterial rRNA gene	fastq	B.L240.Na.NH_1.fastq.gz	B.L240.Na.NH_2.fastq.gz	B	L-240	Nares
B.L240.St	Stool sample B.L240.St	paired	ILLUMINA	Illumina MiSeq	PCR amplification of variable region v4 of bacterial rRNA gene	fastq	B.L240.St.NH_1.fastq.gz	B.L240.St.NH_2.fastq.gz	B	L-240	Stool
B.L240.To	Tongue sample B.L240.To	paired	ILLUMINA	Illumina MiSeq	PCR amplification of variable region v4 of bacterial rRNA gene	fastq	B.L240.To.NH_1.fastq.gz	B.L240.To.NH_2.fastq.gz	B	L-240	Tongue
A.L240.Fa	Forearm sample A.L240.Fa	paired	ILLUMINA	Illumina MiSeq	PCR amplification of variable region v4 of bacterial rRNA gene	fastq	A.L240.Fa.NH_1.fastq.gz	A.L240.Fa.NH_2.fastq.gz	A	L-240	Forearm
A.L240.Fh	Forehead sample A.L240.Fh	paired	ILLUMINA	Illumina MiSeq	PCR amplification of variable region v4 of bacterial rRNA gene	fastq	A.L240.Fh.NH_1.fastq.gz	A.L240.Fh.NH_2.fastq.gz	A	L-240	Forehead
A.L240.Na	Nares sample A.L240.Na	paired	ILLUMINA	Illumina MiSeq	PCR amplification of variable region v4 of bacterial rRNA gene	fastq	A.L240.Na.NH_1.fastq.gz	A.L240.Na.NH_2.fastq.gz	A	L-240	Nares
A.L240.St	Stool sample A.L240.St	paired	ILLUMINA	Illumina MiSeq	PCR amplification of variable region v4 of bacterial rRNA gene	fastq	A.L240.St.NH_1.fastq.gz	A.L240.St.NH_2.fastq.gz	A	L-240	Stool
A.L240.To	Tongue sample A.L240.To	paired	ILLUMINA	Illumina MiSeq	PCR amplification of variable region v4 of bacterial rRNA gene	fastq	A.L240.To.NH_1.fastq.gz	A.L240.To.NH_2.fastq.gz	A	L-240	Tongue
W.14	ISS water environmental sample W.14	paired	ILLUMINA	Illumina MiSeq	PCR amplification of variable region v4 of bacterial rRNA gene	fastq	W.14.NH_1.fastq.gz	W.14.NH_2.fastq.gz	F	R-14	Water
W.1	ISS water environmental sample W.1	paired	ILLUMINA	Illumina MiSeq	PCR amplification of variable region v4 of bacterial rRNA gene	fastq	W.1.NH_1.fastq.gz	W.1.NH_2.fastq.gz	G	R-14	Water
W.6	ISS water environmental sample W.6	paired	ILLUMINA	Illumina MiSeq	PCR amplification of variable region v4 of bacterial rRNA gene	fastq	W.6.NH_1.fastq.gz	W.6.NH_2.fastq.gz	H	R-14	Water
W.7	ISS water environmental sample W.7	paired	ILLUMINA	Illumina MiSeq	PCR amplification of variable region v4 of bacterial rRNA gene	fastq	W.7.NH_1.fastq.gz	W.7.NH_2.fastq.gz	B	R-14	Water
SSA.1	ISS surface environmental sample SSA.1	paired	ILLUMINA	Illumina MiSeq	PCR amplification of variable region v4 of bacterial rRNA gene	fastq	SSA.1.NH_1.fastq.gz	SSA.1.NH_2.fastq.gz	G	FD+7	ARED Handle Bar
SSA.2	ISS surface environmental sample SSA.2	paired	ILLUMINA	Illumina MiSeq	PCR amplification of variable region v4 of bacterial rRNA gene	fastq	SSA.2.NH_1.fastq.gz	SSA.2.NH_2.fastq.gz	C	FD+7	ARED Handle Bar
SSA.3	ISS surface environmental sample SSA.3	paired	ILLUMINA	Illumina MiSeq	PCR amplification of variable region v4 of bacterial rRNA gene	fastq	SSA.3.NH_1.fastq.gz	SSA.3.NH_2.fastq.gz	G	R-14	ARED Handle Bar
SSA.4	ISS surface environmental sample SSA.4	paired	ILLUMINA	Illumina MiSeq	PCR amplification of variable region v4 of bacterial rRNA gene	fastq	SSA.4.NH_1.fastq.gz	SSA.4.NH_2.fastq.gz	H	FD+7	ARED Handle Bar
SSA.5	ISS surface environmental sample SSA.5	paired	ILLUMINA	Illumina MiSeq	PCR amplification of variable region v4 of bacterial rRNA gene	fastq	SSA.5.NH_1.fastq.gz	SSA.5.NH_2.fastq.gz	C	R-14	ARED Handle Bar
SSA.6	ISS surface environmental sample SSA.6	paired	ILLUMINA	Illumina MiSeq	PCR amplification of variable region v4 of bacterial rRNA gene	fastq	SSA.6.NH_1.fastq.gz	SSA.6.NH_2.fastq.gz	H	R-14	ARED Handle Bar
SSA.7	ISS surface environmental sample SSA.7	paired	ILLUMINA	Illumina MiSeq	PCR amplification of variable region v4 of bacterial rRNA gene	fastq	SSA.7.NH_1.fastq.gz	SSA.7.NH_2.fastq.gz	B	FD+7	ARED Handle Bar
SSA.8	ISS surface environmental sample SSA.8	paired	ILLUMINA	Illumina MiSeq	PCR amplification of variable region v4 of bacterial rRNA gene	fastq	SSA.8.NH_1.fastq.gz	SSA.8.NH_2.fastq.gz	B	R-14	ARED Handle Bar
SSA.9	ISS surface environmental sample SSA.9	paired	ILLUMINA	Illumina MiSeq	PCR amplification of variable region v4 of bacterial rRNA gene	fastq	SSA.9.NH_1.fastq.gz	SSA.9.NH_2.fastq.gz	A	FD+7	ARED Handle Bar
SSB.1	ISS surface environmental sample SSB.1	paired	ILLUMINA	Illumina MiSeq	PCR amplification of variable region v4 of bacterial rRNA gene	fastq	SSB.1.NH_1.fastq.gz	SSB.1.NH_2.fastq.gz	G	FD+7	Intermodular Ventilation (IMV) Inlet
SSB.2	ISS surface environmental sample SSB.2	paired	ILLUMINA	Illumina MiSeq	PCR amplification of variable region v4 of bacterial rRNA gene	fastq	SSB.2.NH_1.fastq.gz	SSB.2.NH_2.fastq.gz	C	FD+7	Intermodular Ventilation (IMV) Inlet
SSB.3	ISS surface environmental sample SSB.3	paired	ILLUMINA	Illumina MiSeq	PCR amplification of variable region v4 of bacterial rRNA gene	fastq	SSB.3.NH_1.fastq.gz	SSB.3.NH_2.fastq.gz	G	R-14	Intermodular Ventilation (IMV) Inlet
SSB.4	ISS surface environmental sample SSB.4	paired	ILLUMINA	Illumina MiSeq	PCR amplification of variable region v4 of bacterial rRNA gene	fastq	SSB.4.NH_1.fastq.gz	SSB.4.NH_2.fastq.gz	H	FD+7	Intermodular Ventilation (IMV) Inlet
SSB.5	ISS surface environmental sample SSB.5	paired	ILLUMINA	Illumina MiSeq	PCR amplification of variable region v4 of bacterial rRNA gene	fastq	SSB.5.NH_1.fastq.gz	SSB.5.NH_2.fastq.gz	C	R-14	Intermodular Ventilation (IMV) Inlet
SSB.6	ISS surface environmental sample SSB.6	paired	ILLUMINA	Illumina MiSeq	PCR amplification of variable region v4 of bacterial rRNA gene	fastq	SSB.6.NH_1.fastq.gz	SSB.6.NH_2.fastq.gz	H	R-14	Intermodular Ventilation (IMV) Inlet
SSB.7	ISS surface environmental sample SSB.7	paired	ILLUMINA	Illumina MiSeq	PCR amplification of variable region v4 of bacterial rRNA gene	fastq	SSB.7.NH_1.fastq.gz	SSB.7.NH_2.fastq.gz	B	FD+7	Intermodular Ventilation (IMV) Inlet
SSB.8	ISS surface environmental sample SSB.8	paired	ILLUMINA	Illumina MiSeq	PCR amplification of variable region v4 of bacterial rRNA gene	fastq	SSB.8.NH_1.fastq.gz	SSB.8.NH_2.fastq.gz	B	R-14	Intermodular Ventilation (IMV) Inlet
SSB.9	ISS surface environmental sample SSB.9	paired	ILLUMINA	Illumina MiSeq	PCR amplification of variable region v4 of bacterial rRNA gene	fastq	SSB.9.NH_1.fastq.gz	SSB.9.NH_2.fastq.gz	A	FD+7	Intermodular Ventilation (IMV) Inlet
SSC.1	ISS surface environmental sample SSC.1	paired	ILLUMINA	Illumina MiSeq	PCR amplification of variable region v4 of bacterial rRNA gene	fastq	SSC.1.NH_1.fastq.gz	SSC.1.NH_2.fastq.gz	G	FD+7	Cupola Nadir Window Shade Knob
SSC.2	ISS surface environmental sample SSC.2	paired	ILLUMINA	Illumina MiSeq	PCR amplification of variable region v4 of bacterial rRNA gene	fastq	SSC.2.NH_1.fastq.gz	SSC.2.NH_2.fastq.gz	C	FD+7	Cupola Nadir Window Shade Knob
SSC.3	ISS surface environmental sample SSC.3	paired	ILLUMINA	Illumina MiSeq	PCR amplification of variable region v4 of bacterial rRNA gene	fastq	SSC.3.NH_1.fastq.gz	SSC.3.NH_2.fastq.gz	G	R-14	Cupola Nadir Window Shade Knob
SSC.4	ISS surface environmental sample SSC.4	paired	ILLUMINA	Illumina MiSeq	PCR amplification of variable region v4 of bacterial rRNA gene	fastq	SSC.4.NH_1.fastq.gz	SSC.4.NH_2.fastq.gz	H	FD+7	Cupola Nadir Window Shade Knob
SSC.5	ISS surface environmental sample SSC.5	paired	ILLUMINA	Illumina MiSeq	PCR amplification of variable region v4 of bacterial rRNA gene	fastq	SSC.5.NH_1.fastq.gz	SSC.5.NH_2.fastq.gz	C	R-14	Cupola Nadir Window Shade Knob
SSC.6	ISS surface environmental sample SSC.6	paired	ILLUMINA	Illumina MiSeq	PCR amplification of variable region v4 of bacterial rRNA gene	fastq	SSC.6.NH_1.fastq.gz	SSC.6.NH_2.fastq.gz	H	R-14	Cupola Nadir Window Shade Knob
SSC.7	ISS surface environmental sample SSC.7	paired	ILLUMINA	Illumina MiSeq	PCR amplification of variable region v4 of bacterial rRNA gene	fastq	SSC.7.NH_1.fastq.gz	SSC.7.NH_2.fastq.gz	B	FD+7	Cupola Nadir Window Shade Knob
SSC.8	ISS surface environmental sample SSC.8	paired	ILLUMINA	Illumina MiSeq	PCR amplification of variable region v4 of bacterial rRNA gene	fastq	SSC.8.NH_1.fastq.gz	SSC.8.NH_2.fastq.gz	B	R-14	Cupola Nadir Window Shade Knob
SSC.9	ISS surface environmental sample SSC.9	paired	ILLUMINA	Illumina MiSeq	PCR amplification of variable region v4 of bacterial rRNA gene	fastq	SSC.9.NH_1.fastq.gz	SSC.9.NH_2.fastq.gz	A	FD+7	Cupola Nadir Window Shade Knob
SSD.1	ISS surface environmental sample SSD.1	paired	ILLUMINA	Illumina MiSeq	PCR amplification of variable region v4 of bacterial rRNA gene	fastq	SSD.1.NH_1.fastq.gz	SSD.1.NH_2.fastq.gz	G	FD+7	Crew Quarters Stationary Light Knob
SSD.2	ISS surface environmental sample SSD.2	paired	ILLUMINA	Illumina MiSeq	PCR amplification of variable region v4 of bacterial rRNA gene	fastq	SSD.2.NH_1.fastq.gz	SSD.2.NH_2.fastq.gz	C	FD+7	Crew Quarters Stationary Light Knob
SSD.3	ISS surface environmental sample SSD.3	paired	ILLUMINA	Illumina MiSeq	PCR amplification of variable region v4 of bacterial rRNA gene	fastq	SSD.3.NH_1.fastq.gz	SSD.3.NH_2.fastq.gz	G	R-14	Crew Quarters Stationary Light Knob
SSD.4	ISS surface environmental sample SSD.4	paired	ILLUMINA	Illumina MiSeq	PCR amplification of variable region v4 of bacterial rRNA gene	fastq	SSD.4.NH_1.fastq.gz	SSD.4.NH_2.fastq.gz	H	FD+7	Crew Quarters Stationary Light Knob
SSD.5	ISS surface environmental sample SSD.5	paired	ILLUMINA	Illumina MiSeq	PCR amplification of variable region v4 of bacterial rRNA gene	fastq	SSD.5.NH_1.fastq.gz	SSD.5.NH_2.fastq.gz	C	R-14	Crew Quarters Stationary Light Knob
SSD.6	ISS surface environmental sample SSD.6	paired	ILLUMINA	Illumina MiSeq	PCR amplification of variable region v4 of bacterial rRNA gene	fastq	SSD.6.NH_1.fastq.gz	SSD.6.NH_2.fastq.gz	H	R-14	Crew Quarters Stationary Light Knob
SSD.7	ISS surface environmental sample SSD.7	paired	ILLUMINA	Illumina MiSeq	PCR amplification of variable region v4 of bacterial rRNA gene	fastq	SSD.7.NH_1.fastq.gz	SSD.7.NH_2.fastq.gz	B	FD+7	Crew Quarters Stationary Light Knob
SSD.8	ISS surface environmental sample SSD.8	paired	ILLUMINA	Illumina MiSeq	PCR amplification of variable region v4 of bacterial rRNA gene	fastq	SSD.8.NH_1.fastq.gz	SSD.8.NH_2.fastq.gz	B	R-14	Crew Quarters Stationary Light Knob
SSD.9	ISS surface environmental sample SSD.9	paired	ILLUMINA	Illumina MiSeq	PCR amplification of variable region v4 of bacterial rRNA gene	fastq	SSD.9.NH_1.fastq.gz	SSD.9.NH_2.fastq.gz	A	FD+7	Crew Quarters Stationary Light Knob
SSE.1	ISS surface environmental sample SSE.1	paired	ILLUMINA	Illumina MiSeq	PCR amplification of variable region v4 of bacterial rRNA gene	fastq	SSE.1.NH_1.fastq.gz	SSE.1.NH_2.fastq.gz	G	FD+7	Smoke Detector
SSE.2	ISS surface environmental sample SSE.2	paired	ILLUMINA	Illumina MiSeq	PCR amplification of variable region v4 of bacterial rRNA gene	fastq	SSE.2.NH_1.fastq.gz	SSE.2.NH_2.fastq.gz	C	FD+7	Smoke Detector
SSE.3	ISS surface environmental sample SSE.3	paired	ILLUMINA	Illumina MiSeq	PCR amplification of variable region v4 of bacterial rRNA gene	fastq	SSE.3.NH_1.fastq.gz	SSE.3.NH_2.fastq.gz	G	R-14	Smoke Detector
SSE.4	ISS surface environmental sample SSE.4	paired	ILLUMINA	Illumina MiSeq	PCR amplification of variable region v4 of bacterial rRNA gene	fastq	SSE.4.NH_1.fastq.gz	SSE.4.NH_2.fastq.gz	H	FD+7	Smoke Detector
SSE.5	ISS surface environmental sample SSE.5	paired	ILLUMINA	Illumina MiSeq	PCR amplification of variable region v4 of bacterial rRNA gene	fastq	SSE.5.NH_1.fastq.gz	SSE.5.NH_2.fastq.gz	C	R-14	Smoke Detector
SSE.6	ISS surface environmental sample SSE.6	paired	ILLUMINA	Illumina MiSeq	PCR amplification of variable region v4 of bacterial rRNA gene	fastq	SSE.6.NH_1.fastq.gz	SSE.6.NH_2.fastq.gz	H	R-14	Smoke Detector
SSE.7	ISS surface environmental sample SSE.7	paired	ILLUMINA	Illumina MiSeq	PCR amplification of variable region v4 of bacterial rRNA gene	fastq	SSE.7.NH_1.fastq.gz	SSE.7.NH_2.fastq.gz	B	FD+7	Smoke Detector
SSE.8	ISS surface environmental sample SSE.8	paired	ILLUMINA	Illumina MiSeq	PCR amplification of variable region v4 of bacterial rRNA gene	fastq	SSE.8.NH_1.fastq.gz	SSE.8.NH_2.fastq.gz	B	R-14	Smoke Detector
SSE.9	ISS surface environmental sample SSE.9	paired	ILLUMINA	Illumina MiSeq	PCR amplification of variable region v4 of bacterial rRNA gene	fastq	SSE.9.NH_1.fastq.gz	SSE.9.NH_2.fastq.gz	A	FD+7	Smoke Detector
SSF.1	ISS surface environmental sample SSF.1	paired	ILLUMINA	Illumina MiSeq	PCR amplification of variable region v4 of bacterial rRNA gene	fastq	SSF.1.NH_1.fastq.gz	SSF.1.NH_2.fastq.gz	G	FD+7	Handheld Microphone handle/grip
SSF.2	ISS surface environmental sample SSF.2	paired	ILLUMINA	Illumina MiSeq	PCR amplification of variable region v4 of bacterial rRNA gene	fastq	SSF.2.NH_1.fastq.gz	SSF.2.NH_2.fastq.gz	C	FD+7	Handheld Microphone handle/grip
SSF.3	ISS surface environmental sample SSF.3	paired	ILLUMINA	Illumina MiSeq	PCR amplification of variable region v4 of bacterial rRNA gene	fastq	SSF.3.NH_1.fastq.gz	SSF.3.NH_2.fastq.gz	G	R-14	Handheld Microphone handle/grip
SSF.4	ISS surface environmental sample SSF.4	paired	ILLUMINA	Illumina MiSeq	PCR amplification of variable region v4 of bacterial rRNA gene	fastq	SSF.4.NH_1.fastq.gz	SSF.4.NH_2.fastq.gz	H	FD+7	Handheld Microphone handle/grip
SSF.5	ISS surface environmental sample SSF.5	paired	ILLUMINA	Illumina MiSeq	PCR amplification of variable region v4 of bacterial rRNA gene	fastq	SSF.5.NH_1.fastq.gz	SSF.5.NH_2.fastq.gz	C	R-14	Handheld Microphone handle/grip
SSF.6	ISS surface environmental sample SSF.6	paired	ILLUMINA	Illumina MiSeq	PCR amplification of variable region v4 of bacterial rRNA gene	fastq	SSF.6.NH_1.fastq.gz	SSF.6.NH_2.fastq.gz	H	R-14	Handheld Microphone handle/grip
SSF.7	ISS surface environmental sample SSF.7	paired	ILLUMINA	Illumina MiSeq	PCR amplification of variable region v4 of bacterial rRNA gene	fastq	SSF.7.NH_1.fastq.gz	SSF.7.NH_2.fastq.gz	B	FD+7	Handheld Microphone handle/grip
SSF.8	ISS surface environmental sample SSF.8	paired	ILLUMINA	Illumina MiSeq	PCR amplification of variable region v4 of bacterial rRNA gene	fastq	SSF.8.NH_1.fastq.gz	SSF.8.NH_2.fastq.gz	B	R-14	Handheld Microphone handle/grip
SSF.9	ISS surface environmental sample SSF.9	paired	ILLUMINA	Illumina MiSeq	PCR amplification of variable region v4 of bacterial rRNA gene	fastq	SSF.9.NH_1.fastq.gz	SSF.9.NH_2.fastq.gz	A	FD+7	Handheld Microphone handle/grip
SSA.11	ISS surface environmental sample SSA.11	paired	ILLUMINA	Illumina MiSeq	PCR amplification of variable region v4 of bacterial rRNA gene	fastq	SSA.11.NH_1.fastq.gz	SSA.11.NH_2.fastq.gz	A	R-14	ARED Handle Bar
SSA.12	ISS surface environmental sample SSA.12	paired	ILLUMINA	Illumina MiSeq	PCR amplification of variable region v4 of bacterial rRNA gene	fastq	SSA.12.NH_1.fastq.gz	SSA.12.NH_2.fastq.gz	D	FD+7	ARED Handle Bar
SSA.13	ISS surface environmental sample SSA.13	paired	ILLUMINA	Illumina MiSeq	PCR amplification of variable region v4 of bacterial rRNA gene	fastq	SSA.13.NH_1.fastq.gz	SSA.13.NH_2.fastq.gz	D	R-14	ARED Handle Bar
SSA.14	ISS surface environmental sample SSA.14	paired	ILLUMINA	Illumina MiSeq	PCR amplification of variable region v4 of bacterial rRNA gene	fastq	SSA.14.NH_1.fastq.gz	SSA.14.NH_2.fastq.gz	F	R-14	ARED Handle Bar
SSB.11	ISS surface environmental sample SSB.11	paired	ILLUMINA	Illumina MiSeq	PCR amplification of variable region v4 of bacterial rRNA gene	fastq	SSB.11.NH_1.fastq.gz	SSB.11.NH_2.fastq.gz	A	R-14	Intermodular Ventilation (IMV) Inlet
SSB.12	ISS surface environmental sample SSB.12	paired	ILLUMINA	Illumina MiSeq	PCR amplification of variable region v4 of bacterial rRNA gene	fastq	SSB.12.NH_1.fastq.gz	SSB.12.NH_2.fastq.gz	D	FD+7	Intermodular Ventilation (IMV) Inlet
SSB.13	ISS surface environmental sample SSB.13	paired	ILLUMINA	Illumina MiSeq	PCR amplification of variable region v4 of bacterial rRNA gene	fastq	SSB.13.NH_1.fastq.gz	SSB.13.NH_2.fastq.gz	D	R-14	Intermodular Ventilation (IMV) Inlet
SSB.14	ISS surface environmental sample SSB.14	paired	ILLUMINA	Illumina MiSeq	PCR amplification of variable region v4 of bacterial rRNA gene	fastq	SSB.14.NH_1.fastq.gz	SSB.14.NH_2.fastq.gz	F	R-14	Intermodular Ventilation (IMV) Inlet
SSC.11	ISS surface environmental sample SSC.11	paired	ILLUMINA	Illumina MiSeq	PCR amplification of variable region v4 of bacterial rRNA gene	fastq	SSC.11.NH_1.fastq.gz	SSC.11.NH_2.fastq.gz	A	R-14	Cupola Nadir Window Shade Knob
SSC.12	ISS surface environmental sample SSC.12	paired	ILLUMINA	Illumina MiSeq	PCR amplification of variable region v4 of bacterial rRNA gene	fastq	SSC.12.NH_1.fastq.gz	SSC.12.NH_2.fastq.gz	D	FD+7	Cupola Nadir Window Shade Knob
SSC.13	ISS surface environmental sample SSC.13	paired	ILLUMINA	Illumina MiSeq	PCR amplification of variable region v4 of bacterial rRNA gene	fastq	SSC.13.NH_1.fastq.gz	SSC.13.NH_2.fastq.gz	D	R-14	Cupola Nadir Window Shade Knob
SSC.14	ISS surface environmental sample SSC.14	paired	ILLUMINA	Illumina MiSeq	PCR amplification of variable region v4 of bacterial rRNA gene	fastq	SSC.14.NH_1.fastq.gz	SSC.14.NH_2.fastq.gz	F	R-14	Cupola Nadir Window Shade Knob
SSD.11	ISS surface environmental sample SSD.11	paired	ILLUMINA	Illumina MiSeq	PCR amplification of variable region v4 of bacterial rRNA gene	fastq	SSD.11.NH_1.fastq.gz	SSD.11.NH_2.fastq.gz	A	R-14	Crew Quarters Stationary Light Knob
SSD.12	ISS surface environmental sample SSD.12	paired	ILLUMINA	Illumina MiSeq	PCR amplification of variable region v4 of bacterial rRNA gene	fastq	SSD.12.NH_1.fastq.gz	SSD.12.NH_2.fastq.gz	D	FD+7	Crew Quarters Stationary Light Knob
SSD.13	ISS surface environmental sample SSD.13	paired	ILLUMINA	Illumina MiSeq	PCR amplification of variable region v4 of bacterial rRNA gene	fastq	SSD.13.NH_1.fastq.gz	SSD.13.NH_2.fastq.gz	D	R-14	Crew Quarters Stationary Light Knob
SSD.14	ISS surface environmental sample SSD.14	paired	ILLUMINA	Illumina MiSeq	PCR amplification of variable region v4 of bacterial rRNA gene	fastq	SSD.14.NH_1.fastq.gz	SSD.14.NH_2.fastq.gz	F	R-14	Crew Quarters Stationary Light Knob
SSE.11	ISS surface environmental sample SSE.11	paired	ILLUMINA	Illumina MiSeq	PCR amplification of variable region v4 of bacterial rRNA gene	fastq	SSE.11.NH_1.fastq.gz	SSE.11.NH_2.fastq.gz	A	R-14	Smoke Detector
SSE.12	ISS surface environmental sample SSE.12	paired	ILLUMINA	Illumina MiSeq	PCR amplification of variable region v4 of bacterial rRNA gene	fastq	SSE.12.NH_1.fastq.gz	SSE.12.NH_2.fastq.gz	D	FD+7	Smoke Detector
SSE.13	ISS surface environmental sample SSE.13	paired	ILLUMINA	Illumina MiSeq	PCR amplification of variable region v4 of bacterial rRNA gene	fastq	SSE.13.NH_1.fastq.gz	SSE.13.NH_2.fastq.gz	D	R-14	Smoke Detector
SSE.14	ISS surface environmental sample SSE.14	paired	ILLUMINA	Illumina MiSeq	PCR amplification of variable region v4 of bacterial rRNA gene	fastq	SSE.14.NH_1.fastq.gz	SSE.14.NH_2.fastq.gz	F	R-14	Smoke Detector
SSF.11	ISS surface environmental sample SSF.11	paired	ILLUMINA	Illumina MiSeq	PCR amplification of variable region v4 of bacterial rRNA gene	fastq	SSF.11.NH_1.fastq.gz	SSF.11.NH_2.fastq.gz	A	R-14	Handheld Microphone handle/grip
SSF.12	ISS surface environmental sample SSF.12	paired	ILLUMINA	Illumina MiSeq	PCR amplification of variable region v4 of bacterial rRNA gene	fastq	SSF.12.NH_1.fastq.gz	SSF.12.NH_2.fastq.gz	D	FD+7	Handheld Microphone handle/grip
SSF.13	ISS surface environmental sample SSF.13	paired	ILLUMINA	Illumina MiSeq	PCR amplification of variable region v4 of bacterial rRNA gene	fastq	SSF.13.NH_1.fastq.gz	SSF.13.NH_2.fastq.gz	D	R-14	Handheld Microphone handle/grip
SSF.14	ISS surface environmental sample SSF.14	paired	ILLUMINA	Illumina MiSeq	PCR amplification of variable region v4 of bacterial rRNA gene	fastq	SSF.14.NH_1.fastq.gz	SSF.14.NH_2.fastq.gz	F	R-14	Handheld Microphone handle/grip
Control_Neg1	PCR negative control	paired	ILLUMINA	Illumina MiSeq	PCR amplification of variable region v4 of bacterial rRNA gene	fastq	Control_Neg1_R1.fastq.gz	Control_Neg1_R2.fastq.gz	NA	NA	PCR negative control
Control_Neg_I.L240.As	DNA extraction kit negative control	paired	ILLUMINA	Illumina MiSeq	PCR amplification of variable region v4 of bacterial rRNA gene	fastq	Control_Neg_I.L240.As.R1.fastq.gz	Control_Neg_I.L240.As.R2.fastq.gz	NA	NA	DNA extraction kit negative control
Control_Neg_I.R60.As	DNA extraction kit negative control	paired	ILLUMINA	Illumina MiSeq	PCR amplification of variable region v4 of bacterial rRNA gene	fastq	Control_Neg_I.R60.As.R1.fastq.gz	Control_Neg_I.R60.As.R2.fastq.gz	NA	NA	DNA extraction kit negative control
Pos_Even1	PCR positive control	paired	ILLUMINA	Illumina MiSeq	PCR amplification of variable region v4 of bacterial rRNA gene	fastq	Pos_Even1_R1.fastq.gz	Pos_Even1_R2.fastq.gz	NA	NA	PCR positive control
Pos_Even2	PCR positive control	paired	ILLUMINA	Illumina MiSeq	PCR amplification of variable region v4 of bacterial rRNA gene	fastq	Pos_Even2_R1.fastq.gz	Pos_Even2_R2.fastq.gz	NA	NA	PCR positive control
Pos_Even3	PCR positive control	paired	ILLUMINA	Illumina MiSeq	PCR amplification of variable region v4 of bacterial rRNA gene	fastq	Pos_Even3_R1.fastq.gz	Pos_Even3_R2.fastq.gz	NA	NA	PCR positive control
Pos_Stag1	PCR positive control	paired	ILLUMINA	Illumina MiSeq	PCR amplification of variable region v4 of bacterial rRNA gene	fastq	Pos_Stag1_R1.fastq.gz	Pos_Stag1_R2.fastq.gz	NA	NA	PCR positive control
Pos_Stag2	PCR positive control	paired	ILLUMINA	Illumina MiSeq	PCR amplification of variable region v4 of bacterial rRNA gene	fastq	Pos_Stag2_R1.fastq.gz	Pos_Stag2_R2.fastq.gz	NA	NA	PCR positive control
Pos_Stag3	PCR positive control	paired	ILLUMINA	Illumina MiSeq	PCR amplification of variable region v4 of bacterial rRNA gene	fastq	Pos_Stag3_R1.fastq.gz	Pos_Stag3_R2.fastq.gz	NA	NA	PCR positive control
